# Supplementary material for: (2,4-Dihydroxy­benzyl­idene)dimethyl­ammonium dichloro­phosphinate
Source: Acta Crystallogr Sect E Struct Rep Online. 2009 Jan 23;65(Pt 2):o353. doi: 10.1107/S1600536809001925 (PMC2968160; doi:10.1107/S1600536809001925)
Supplement: Supplementary file 2 [file e-65-0o353-Isup2.hkl]

# 
# h,k,l, Fc-squared, Fo-squared, sigma(Fo-squared) and status flag 
# 
data_I
_shelx_title ' shelxl in P-1' 
_shelx_refln_list_code          4 
_shelx_F_calc_maximum       93.83 
_exptl_crystal_F_000       308.00 
_reflns_d_resolution_high  0.7706 
 
loop_ 
 _symmetry_equiv_pos_as_xyz 
 'x, y, z' 
 '-x, -y, -z' 
 
_cell_length_a     7.9219 
_cell_length_b     8.1628 
_cell_length_c    11.0352 
_cell_angle_alpha 100.021 
_cell_angle_beta  107.035 
_cell_angle_gamma 103.018 
 
_shelx_F_squared_multiplier     1.000 
 
loop_ 
 _refln_index_h 
 _refln_index_k 
 _refln_index_l 
 _refln_F_squared_calc 
 _refln_F_squared_meas 
 _refln_F_squared_sigma 
 _refln_observed_status 
   2   0   0     4958.04     5183.93     15.23 o 
   3   0   0     2033.04     2149.87     14.13 o 
   4   0   0      674.03      731.31      8.87 o 
   5   0   0       19.26       21.49      2.13 o 
   6   0   0       25.13       22.53      2.47 o 
   7   0   0        3.11        2.92      1.20 o 
   8   0   0        0.82        2.19      1.00 o 
   9   0   0        0.08        1.17      0.74 o 
  -9   1   0        8.24        9.81      1.76 o 
  -8   1   0       54.81       73.58      7.45 o 
  -7   1   0       35.28       44.98      2.88 o 
  -6   1   0       55.52       54.42      3.62 o 
  -5   1   0       70.87       78.71      3.68 o 
  -4   1   0      245.53      272.43      4.95 o 
  -3   1   0      279.89      246.35      2.63 o 
  -2   1   0     8803.31     9107.70     17.65 o 
  -1   1   0     1979.96     2005.76      6.15 o 
   0   1   0       19.83       27.82      0.74 o 
   1   1   0     3654.17     3268.99     13.53 o 
   2   1   0      120.49      106.17      1.14 o 
   3   1   0       91.80       86.93      1.96 o 
   4   1   0       23.08       21.91      1.48 o 
   5   1   0       57.21       55.90      3.80 o 
   6   1   0       39.85       37.64      3.15 o 
   7   1   0        4.79        4.78      2.19 o 
   8   1   0        0.37        0.76      0.80 o 
   9   1   0        0.99        0.82      0.98 o 
  -9   2   0       18.55       19.69      2.92 o 
  -8   2   0       33.14       35.23      3.80 o 
  -7   2   0        9.70        8.73      2.42 o 
  -6   2   0      475.75      526.75     13.22 o 
  -5   2   0       11.02       12.40      1.24 o 
  -4   2   0       48.24       34.76      1.19 o 
  -1   2   0     4068.52     3939.27      9.41 o 
   0   2   0     1419.46     1393.73      5.06 o 
   1   2   0     1562.60     1520.34      6.87 o 
   2   2   0       25.88       16.36      0.69 o 
   3   2   0      638.80      635.19      8.56 o 
   4   2   0      177.08      170.45      3.64 o 
   5   2   0      400.49      442.84     18.10 o 
   6   2   0       89.56       97.60      5.81 o 
   7   2   0       17.92       21.23      2.18 o 
   8   2   0        1.94        3.08      1.30 o 
  -9   3   0        6.06        5.19      1.40 o 
  -8   3   0       44.53       41.56      3.27 o 
  -7   3   0      165.02      164.16      6.74 o 
  -6   3   0        2.41        2.48      0.96 o 
  -5   3   0       14.28       10.41      1.37 o 
  -4   3   0      507.04      572.79     15.05 o 
  -3   3   0       13.11        9.02      0.65 o 
  -2   3   0      105.04      102.78      1.33 o 
  -1   3   0      675.48      703.68      6.45 o 
   0   3   0      523.45      519.47      4.88 o 
   1   3   0     1889.80     1872.98      8.26 o 
   2   3   0     1140.99     1125.22      7.14 o 
   3   3   0      626.89      659.72     10.39 o 
   5   3   0       77.26       82.14      4.66 o 
   6   3   0       28.96       35.47      3.35 o 
   7   3   0        2.21        0.93      2.15 o 
   8   3   0        2.41        3.70      1.34 o 
  -9   4   0       18.92       13.66      2.00 o 
  -8   4   0       35.50       43.02      5.02 o 
  -7   4   0        1.74        0.87      0.93 o 
  -6   4   0       61.28       66.37      3.12 o 
  -5   4   0      275.47      311.37      3.64 o 
  -4   4   0      873.27      934.99      8.50 o 
  -3   4   0       13.11       23.62      2.54 o 
  -2   4   0      346.10      340.83      5.38 o 
  -1   4   0        8.80       14.38      0.78 o 
   0   4   0      793.29      835.34      4.70 o 
   1   4   0       24.46       25.67      1.64 o 
   2   4   0      678.45      741.40      6.55 o 
   3   4   0      182.17      184.71      2.86 o 
   4   4   0        4.95        4.96      0.87 o 
   5   4   0       15.74       20.54      2.04 o 
   6   4   0        0.02        0.87      1.33 o 
   7   4   0        1.22        0.55      1.12 o 
  -9   5   0        8.38        6.88      1.41 o 
  -8   5   0        0.20        1.12      0.98 o 
  -7   5   0      106.21      111.67      5.65 o 
  -6   5   0      303.26      337.63      7.81 o 
  -5   5   0      109.26      120.56      3.51 o 
  -4   5   0      167.85      162.35      3.08 o 
  -3   5   0      223.79      236.35      3.56 o 
  -2   5   0      220.38      218.29      6.36 o 
  -1   5   0       25.76       25.40      1.10 o 
   0   5   0        3.66        5.23      1.85 o 
   1   5   0       61.26       62.85      1.72 o 
   2   5   0      103.85       99.95      2.51 o 
   3   5   0      184.69      193.45      3.94 o 
   4   5   0        8.92        6.80      0.95 o 
   5   5   0        0.72        1.01      1.07 o 
   6   5   0       29.03       35.29      2.80 o 
  -9   6   0        6.77        3.44      1.92 o 
  -8   6   0        5.52        4.81      2.26 o 
  -7   6   0       10.30        7.94      1.02 o 
  -6   6   0       36.47       35.65      1.82 o 
  -5   6   0       69.03       69.90      3.77 o 
  -4   6   0       56.07       52.58      2.39 o 
  -3   6   0       79.30       83.33      8.31 o 
  -2   6   0        1.23        2.66      1.42 o 
  -1   6   0      130.34      126.79      5.33 o 
   0   6   0       11.11       11.41      0.83 o 
   1   6   0       49.55       53.30      1.76 o 
   2   6   0      341.67      362.99      5.93 o 
   3   6   0        7.45        6.70      0.91 o 
   4   6   0        4.38        2.80      1.67 o 
   5   6   0       29.71       33.46      2.44 o 
   6   6   0        2.00        4.74      1.74 o 
  -8   7   0        0.48        0.78      0.65 o 
  -7   7   0       11.47        8.53      1.40 o 
  -6   7   0        5.09        3.25      1.26 o 
  -5   7   0        2.99        1.34      1.28 o 
  -4   7   0       60.13       76.92      3.35 o 
  -3   7   0       35.58       32.33      2.31 o 
  -2   7   0      136.08      143.47      9.79 o 
  -1   7   0       85.86       83.04      3.65 o 
   0   7   0      387.12      424.86      6.55 o 
   1   7   0        1.60        2.41      0.75 o 
   2   7   0        0.01        0.64      0.87 o 
   3   7   0        6.28        6.82      1.01 o 
   4   7   0        4.18        4.90      1.62 o 
   5   7   0       51.60       58.96      5.55 o 
  -8   8   0        0.74        2.34      1.79 o 
  -7   8   0        1.21        0.32      1.06 o 
  -6   8   0        8.36        8.82      1.76 o 
  -5   8   0       21.60       20.72      2.14 o 
  -4   8   0        1.52        3.19      1.25 o 
  -3   8   0       51.11       47.88      3.97 o 
  -2   8   0       82.65       89.10      3.80 o 
  -1   8   0       48.45       45.70      2.75 o 
   0   8   0       39.94       40.73      2.79 o 
   1   8   0       49.77       46.92      2.81 o 
   2   8   0        2.75        2.70      1.20 o 
   3   8   0       14.53       14.04      2.89 o 
  -7   9   0        0.09        0.82      1.13 o 
  -6   9   0        6.35        6.01      1.77 o 
  -5   9   0        5.25        5.92      2.63 o 
  -4   9   0        5.93        5.53      1.73 o 
  -3   9   0       30.47       27.53      3.07 o 
  -2   9   0        4.88        4.21      1.59 o 
  -1   9   0       48.75       45.56      3.09 o 
   0   9   0        4.46        3.70      1.49 o 
   1   9   0        4.69        2.72      1.71 o 
   2   9   0       18.79       18.47      2.08 o 
  -5  10   0        0.46        1.25      1.52 o 
  -4  10   0        2.05        2.15      1.29 o 
  -3  10   0        6.56        7.46      1.80 o 
  -2  10   0       46.34       46.26      3.39 o 
  -1  10   0       14.35       11.65      2.12 o 
   0 -10   1       16.82       14.24      2.32 o 
   1 -10   1        0.43        1.11      1.25 o 
   2 -10   1       17.78       17.58      2.74 o 
   3 -10   1       17.30       15.85      4.28 o 
   4 -10   1        5.70        7.57      2.00 o 
   5 -10   1        0.58        1.16      1.36 o 
  -2  -9   1        7.67        8.29      1.58 o 
  -1  -9   1       45.65       46.52      3.04 o 
   0  -9   1       21.84       22.62      2.30 o 
   1  -9   1      160.45      177.66      5.17 o 
   2  -9   1        2.75        1.30      1.35 o 
   3  -9   1        1.16        5.03      2.90 o 
   4  -9   1        0.09        0.72      1.18 o 
   5  -9   1        0.39        0.89      1.17 o 
   6  -9   1        0.75        0.92      1.11 o 
   7  -9   1        0.00        0.16      1.37 o 
  -4  -8   1        2.07        1.97      2.27 o 
  -3  -8   1       17.48       14.77      1.67 o 
  -2  -8   1       31.94       32.86      2.90 o 
  -1  -8   1       26.92       29.58      2.48 o 
   0  -8   1        0.37        1.02      1.20 o 
   1  -8   1       46.27       48.26      4.19 o 
   2  -8   1        0.02        0.73      1.36 o 
   3  -8   1       62.15       57.68      3.12 o 
   4  -8   1       12.89        8.65      1.72 o 
   5  -8   1        2.85        0.79      1.12 o 
   6  -8   1       22.61       15.35      1.95 o 
   7  -8   1       33.20       30.39      3.59 o 
   8  -8   1        0.18        3.06      1.92 o 
  -5  -7   1        5.66        5.94      2.40 o 
  -4  -7   1       19.59       21.41      2.05 o 
  -3  -7   1        5.38        3.64      0.97 o 
  -2  -7   1        0.69        0.51      1.00 o 
  -1  -7   1      250.23      258.82      5.15 o 
   0  -7   1        7.29        6.18      1.50 o 
   1  -7   1      254.65      270.67      5.28 o 
   2  -7   1      282.02      289.91      5.49 o 
   3  -7   1      215.97      225.44      5.90 o 
   4  -7   1      223.39      240.97      8.27 o 
   5  -7   1       39.76       38.69      4.45 o 
   6  -7   1       14.62       11.36      1.68 o 
   7  -7   1       73.50       67.07     12.84 o 
  -6  -6   1        0.02        0.76      1.15 o 
  -5  -6   1        2.21        6.37      2.18 o 
  -4  -6   1        0.52        1.00      1.08 o 
  -3  -6   1        1.66        1.87      0.88 o 
  -2  -6   1       39.94       35.63      1.61 o 
  -1  -6   1        0.60        1.08      0.77 o 
   0  -6   1      374.44      365.32      8.09 o 
   1  -6   1      443.89      475.21      6.85 o 
   2  -6   1      815.63      920.69     12.95 o 
   3  -6   1      449.74      514.48     13.37 o 
   4  -6   1       43.37       44.29      2.58 o 
   5  -6   1      819.71      987.48     26.53 o 
   6  -6   1       19.86       13.42      1.41 o 
   7  -6   1        2.33        1.31      0.79 o 
   8  -6   1        2.13        1.69      1.59 o 
   9  -6   1        0.57        2.15      1.82 o 
  -7  -5   1       16.59       22.13      2.62 o 
  -6  -5   1        8.28        8.87      2.03 o 
  -5  -5   1      143.98      154.50      4.38 o 
  -4  -5   1       68.93       76.78      3.97 o 
  -3  -5   1      191.43      195.12      3.38 o 
  -2  -5   1       20.19       15.11      1.02 o 
  -1  -5   1        1.28        1.54      0.44 o 
   0  -5   1      114.78      112.94      1.75 o 
   1  -5   1       84.85       82.55      3.48 o 
   2  -5   1        0.97        2.86      1.00 o 
   3  -5   1      126.35      131.39      3.27 o 
   4  -5   1       23.50       19.90      1.05 o 
   5  -5   1      334.72      358.63      5.66 o 
   6  -5   1       16.24       17.82      1.41 o 
   7  -5   1       37.37       26.98      1.88 o 
   8  -5   1       14.47       10.55      1.68 o 
   9  -5   1        0.33        0.78      1.22 o 
  -7  -4   1       13.48       13.29      2.49 o 
  -6  -4   1       83.57       92.21      3.80 o 
  -5  -4   1      113.92      115.43      3.72 o 
  -4  -4   1      162.00      154.89      5.26 o 
  -3  -4   1        0.73        1.43      0.63 o 
  -2  -4   1      121.15      116.96      2.12 o 
  -1  -4   1      836.94      889.60      9.67 o 
   0  -4   1      199.66      221.90      2.23 o 
   1  -4   1      388.33      368.38      4.20 o 
   2  -4   1      195.50      184.40      2.05 o 
   4  -4   1      161.21      174.95      2.69 o 
   5  -4   1      437.44      443.34      5.59 o 
   6  -4   1      340.85      357.45     20.50 o 
   7  -4   1       79.74       85.21      4.55 o 
   8  -4   1        8.53        6.60      1.96 o 
   9  -4   1        9.38        9.89      1.81 o 
  -8  -3   1        7.49       10.81      2.84 o 
  -7  -3   1        2.36        1.37      1.18 o 
  -6  -3   1       43.63       33.56      2.37 o 
  -5  -3   1        9.62       11.43      1.70 o 
  -4  -3   1       34.19       29.19      3.78 o 
  -3  -3   1        8.89        6.84      0.61 o 
  -2  -3   1      313.61      359.76      5.46 o 
  -1  -3   1      219.30      215.21      3.14 o 
   0  -3   1        0.00        1.06      0.92 o 
   2  -3   1        1.31        0.57      0.24 o 
   3  -3   1       31.66       42.74      1.29 o 
   4  -3   1     1685.69     1787.06     12.17 o 
   5  -3   1      225.55      198.89      9.49 o 
   6  -3   1      325.25      343.79     13.24 o 
   7  -3   1       84.51       99.56      6.94 o 
   8  -3   1       18.51       19.45      2.16 o 
   9  -3   1       19.32       19.78      2.62 o 
  -8  -2   1        1.02        1.36      1.15 o 
  -7  -2   1        0.91        1.16      1.15 o 
  -6  -2   1       24.62       16.93      1.83 o 
  -5  -2   1       12.67       17.15      1.79 o 
  -4  -2   1      147.97      122.46      2.43 o 
  -2  -2   1      136.54      111.57      3.05 o 
  -1  -2   1     3655.01     3506.33     11.56 o 
   0  -2   1     1926.96     1897.17     10.85 o 
   1  -2   1     5514.35     5481.47     14.92 o 
   2  -2   1     4522.15     4605.80     10.33 o 
   3  -2   1      240.03      264.55      2.60 o 
   4  -2   1       52.50       49.87      3.75 o 
   5  -2   1      260.14      255.88      3.81 o 
   6  -2   1        6.26        7.00      1.58 o 
   7  -2   1        2.35        3.83      1.16 o 
   8  -2   1        2.44        3.73      1.69 o 
   9  -2   1        8.33        7.51      1.74 o 
  -9  -1   1        9.78       12.89      3.51 o 
  -8  -1   1        5.35        6.09      2.07 o 
  -4  -1   1     1200.48     1292.92     12.15 o 
  -3  -1   1        8.56        2.63      0.34 o 
  -1  -1   1     2402.59     2323.73     11.81 o 
   0  -1   1       53.08       42.33      0.98 o 
   1  -1   1       54.58       79.60      0.76 o 
   2  -1   1     1502.96     1459.00      8.87 o 
   3  -1   1        1.13        1.17      0.26 o 
   4  -1   1       50.00       53.39      1.57 o 
   5  -1   1        1.84        1.53      0.85 o 
   6  -1   1       13.12       13.52      1.77 o 
   7  -1   1       92.59      106.79      4.25 o 
   8  -1   1        2.66        2.29      1.14 o 
   9  -1   1        4.87        3.24      1.56 o 
  -9   0   1       10.45       10.22      2.99 o 
  -8   0   1        0.38        0.10      1.80 o 
  -7   0   1       47.51       48.93      3.69 o 
  -6   0   1       17.70       18.14      2.20 o 
  -5   0   1      242.08      267.92      4.79 o 
  -4   0   1      312.63      337.08      4.32 o 
  -2   0   1       29.48       31.39      1.14 o 
  -1   0   1       24.59       19.46      0.43 o 
   1   0   1      841.81      818.71      2.80 o 
   2   0   1        2.55        1.86      0.23 o 
   3   0   1        9.31        7.35      0.80 o 
   4   0   1      417.85      389.82      8.44 o 
   5   0   1       14.41       13.71      1.63 o 
   6   0   1        9.66       10.84      1.51 o 
   7   0   1        0.91        1.77      1.14 o 
   8   0   1       68.58       71.51      7.06 o 
   9   0   1       20.68       22.64      4.57 o 
  -9   1   1       16.15       13.32      1.90 o 
  -8   1   1       18.47       15.31      2.15 o 
  -7   1   1      111.71      117.13      4.78 o 
  -6   1   1       14.95       14.90      1.80 o 
  -5   1   1      229.87      239.40      4.22 o 
  -4   1   1      453.51      503.88      3.10 o 
  -3   1   1        0.18        1.32      0.27 o 
  -2   1   1        3.63        5.88      0.63 o 
  -1   1   1      343.00      316.21      1.81 o 
   0   1   1     3208.82     2996.65     17.33 o 
   1   1   1     2360.35     2202.80      6.68 o 
   2   1   1      757.78      682.24      6.64 o 
   3   1   1      215.54      186.39      4.77 o 
   4   1   1       61.48       71.63      3.54 o 
   5   1   1       13.59       12.32      1.93 o 
   6   1   1      251.79      239.13     12.15 o 
   7   1   1       49.45       44.20      3.80 o 
   8   1   1       13.56       13.01      2.10 o 
  -9   2   1        0.79        1.03      0.86 o 
  -8   2   1        7.70        5.64      0.97 o 
  -7   2   1      149.40      149.29      4.68 o 
  -6   2   1       13.69       12.23      1.02 o 
  -5   2   1      138.57      132.75      2.08 o 
  -4   2   1       38.67       32.69      1.10 o 
  -3   2   1       77.06       74.94      1.85 o 
  -2   2   1        8.53        8.02      1.23 o 
  -1   2   1     2160.61     2036.18      7.56 o 
   0   2   1      644.95      578.24      3.12 o 
   1   2   1        7.08       13.46      0.70 o 
   2   2   1        5.38        3.44      0.50 o 
   3   2   1       30.93       28.60      1.02 o 
   4   2   1       14.32       13.20      1.69 o 
   5   2   1      416.65      442.10      8.46 o 
   6   2   1       28.90       33.38      2.39 o 
   7   2   1       23.27       22.87      2.69 o 
   8   2   1        6.80        3.57      1.44 o 
 -10   3   1        0.66        1.37      1.73 o 
  -9   3   1       34.40       27.62      2.83 o 
  -8   3   1       12.72       12.52      2.16 o 
  -7   3   1       21.79       15.97      4.54 o 
  -6   3   1      407.19      442.27      6.53 o 
  -5   3   1        8.49        6.09      0.99 o 
  -4   3   1       76.13       76.67      1.80 o 
  -3   3   1       48.08       54.06      1.20 o 
  -2   3   1       69.52       91.58      1.79 o 
  -1   3   1      243.51      264.31      2.28 o 
   0   3   1       90.50       71.66      1.48 o 
   1   3   1       24.07       23.98      0.96 o 
   2   3   1       12.46        7.38      0.70 o 
   3   3   1       35.93       30.93      1.23 o 
   4   3   1       36.93       38.31      1.42 o 
   5   3   1       19.17       20.83      1.76 o 
   6   3   1       48.00       46.09      2.74 o 
   7   3   1       17.78       22.31      3.46 o 
  -9   4   1        0.06       -0.16      1.03 o 
  -8   4   1       76.56       77.47      6.83 o 
  -7   4   1       90.63       83.99      3.19 o 
  -6   4   1       99.02       95.72      2.71 o 
  -5   4   1      103.09      106.73      2.32 o 
  -4   4   1       16.34       20.20      1.02 o 
  -3   4   1      299.89      321.16      2.98 o 
  -2   4   1       90.32       80.15      1.49 o 
  -1   4   1      855.15      854.94      5.15 o 
   0   4   1        2.41        3.67      0.78 o 
   1   4   1      176.71      184.99      2.59 o 
   2   4   1        1.05        3.49      0.97 o 
   3   4   1      160.94      161.02      3.19 o 
   4   4   1      567.99      624.36      7.66 o 
   5   4   1        2.81        2.11      1.13 o 
   6   4   1        7.19       11.91      1.95 o 
   7   4   1        0.78        2.24      1.43 o 
  -9   5   1       17.28       13.71      2.39 o 
  -8   5   1       10.87       10.04      1.78 o 
  -7   5   1       91.86       95.82      2.61 o 
  -6   5   1        4.43        5.52      1.04 o 
  -5   5   1        2.27        1.74      0.71 o 
  -4   5   1       19.68       19.24      1.23 o 
  -3   5   1      354.38      363.56      3.94 o 
  -2   5   1       38.93       35.16      1.83 o 
  -1   5   1      159.69      165.16      2.67 o 
   0   5   1        3.59        2.92      0.53 o 
   1   5   1       32.43       30.66      1.37 o 
   2   5   1      172.07      185.80      3.71 o 
   3   5   1       68.85       70.62      2.16 o 
   4   5   1        1.98        2.09      0.95 o 
   5   5   1        4.11        4.73      1.43 o 
   6   5   1        7.38        9.01      2.15 o 
  -9   6   1        6.15        3.80      1.86 o 
  -8   6   1        5.09        3.43      0.71 o 
  -7   6   1        1.34        0.98      0.72 o 
  -6   6   1        7.69        7.43      0.93 o 
  -5   6   1       40.62       43.56      1.74 o 
  -4   6   1        7.84        8.38      0.80 o 
  -3   6   1       10.12        8.27      1.42 o 
  -2   6   1      138.00      143.87      2.47 o 
  -1   6   1       40.91       37.11      2.08 o 
   0   6   1        0.01        1.44      1.03 o 
   1   6   1      239.54      269.85      6.11 o 
   2   6   1       64.11       55.79      3.14 o 
   3   6   1      115.62      117.61      3.38 o 
   4   6   1       32.05       33.21      3.91 o 
   5   6   1        1.61        2.41      1.25 o 
  -8   7   1        1.13        2.40      1.22 o 
  -7   7   1        6.86        3.81      1.45 o 
  -6   7   1        7.96        9.19      1.67 o 
  -5   7   1        0.66        3.54      1.59 o 
  -4   7   1       62.81       66.07      3.15 o 
  -3   7   1       40.95       37.02      2.35 o 
  -2   7   1       25.43       24.47      1.86 o 
  -1   7   1       37.57       34.76      2.19 o 
   0   7   1       16.28       11.94      0.96 o 
   1   7   1       31.55       30.05      1.61 o 
   2   7   1      120.52      134.40      3.09 o 
   3   7   1       39.13       43.53      2.05 o 
   4   7   1        2.74        2.70      1.55 o 
  -8   8   1        0.72        0.42      1.10 o 
  -7   8   1       10.70        8.90      1.65 o 
  -6   8   1       32.01       34.59      2.70 o 
  -5   8   1      125.41      147.00      5.17 o 
  -4   8   1       20.01       16.06      3.97 o 
  -3   8   1       55.27       56.89      4.73 o 
  -2   8   1        9.56       10.30      1.71 o 
  -1   8   1       15.73       15.80      1.84 o 
   0   8   1      100.90      104.64      3.94 o 
   1   8   1        0.39        0.00      1.03 o 
   2   8   1        2.38        3.82      1.52 o 
   3   8   1        3.21        2.07      1.62 o 
  -7   9   1       26.30       21.90      2.45 o 
  -6   9   1        8.37        8.50      2.73 o 
  -5   9   1       11.73       10.25      2.91 o 
  -4   9   1       27.19       24.91      2.40 o 
  -3   9   1       32.11       33.09      2.54 o 
  -2   9   1       16.27       15.82      2.46 o 
  -1   9   1        3.54        4.04      1.75 o 
   0   9   1        2.39        1.74      1.09 o 
   1   9   1        0.02        1.10      1.11 o 
  -5  10   1        1.63        0.62      1.24 o 
  -4  10   1        1.25       -1.75      1.75 o 
  -3  10   1        1.13        2.19      1.42 o 
  -2  10   1        1.44        0.67      1.16 o 
  -1  10   1       11.81       12.42      2.40 o 
   0 -10   2        0.07        0.65      2.59 o 
   1 -10   2        0.01        1.25      1.22 o 
   2 -10   2        7.83        4.70      1.42 o 
   3 -10   2        8.18        7.31      1.78 o 
   4 -10   2        0.16        2.44      1.51 o 
   5 -10   2        5.46        5.65      2.32 o 
  -2  -9   2        1.65        1.39      1.08 o 
  -1  -9   2        0.01        2.08      1.16 o 
   0  -9   2       30.70       23.49      2.24 o 
   1  -9   2        0.03        1.51      1.34 o 
   2  -9   2       26.21       22.15      2.19 o 
   3  -9   2        3.44        1.57      2.02 o 
   4  -9   2        7.42        5.36      2.04 o 
   5  -9   2        0.18        0.75      1.27 o 
   6  -9   2       17.67       19.71      2.70 o 
  -4  -8   2       24.96       23.82      3.30 o 
  -3  -8   2        2.51        3.44      1.08 o 
  -2  -8   2        6.13        6.19      1.58 o 
  -1  -8   2       45.94       45.11      2.64 o 
   0  -8   2       55.31       59.83      5.13 o 
   1  -8   2      222.29      257.86      5.75 o 
   2  -8   2      169.26      174.00      5.50 o 
   3  -8   2       34.25       36.53      2.74 o 
   4  -8   2        5.48        6.89      1.80 o 
   5  -8   2        2.54        1.92      1.27 o 
   6  -8   2       22.34       16.38      2.18 o 
   7  -8   2       77.06       69.64      8.09 o 
  -5  -7   2       17.72       12.41      1.75 o 
  -4  -7   2        2.98        4.07      1.38 o 
  -3  -7   2       14.62       12.27      1.25 o 
  -2  -7   2       23.44       22.62      2.61 o 
  -1  -7   2      167.06      173.23      4.54 o 
   0  -7   2      138.34      158.12      4.93 o 
   1  -7   2      135.15      133.23      5.18 o 
   2  -7   2        0.43        4.48      1.91 o 
   3  -7   2       32.78       35.88      2.56 o 
   4  -7   2       13.65       19.06      2.16 o 
   5  -7   2       25.37       24.88      3.14 o 
   6  -7   2       16.01       12.29      2.63 o 
   7  -7   2       56.66       43.64      7.54 o 
  -6  -6   2        0.01        1.98      1.41 o 
  -5  -6   2       29.20       29.64      2.29 o 
  -4  -6   2        0.29        1.05      0.81 o 
  -3  -6   2       21.85       19.69      1.44 o 
  -2  -6   2        0.13        1.31      0.65 o 
  -1  -6   2        1.20        2.06      0.62 o 
   0  -6   2       67.67       74.28      6.04 o 
   1  -6   2       44.03       44.87      2.31 o 
   2  -6   2       57.03       51.23      3.36 o 
   3  -6   2       69.26       61.21      3.75 o 
   4  -6   2       92.91       82.19      3.90 o 
   5  -6   2       47.42       42.65      3.32 o 
   6  -6   2       82.37       81.16      5.67 o 
   7  -6   2        2.47        1.48      0.54 o 
  -7  -5   2        6.45        7.98      2.05 o 
  -6  -5   2       19.10       17.37      2.18 o 
  -5  -5   2        0.10        0.08      1.10 o 
  -4  -5   2        6.61        7.23      0.95 o 
  -3  -5   2        3.21        4.88      0.69 o 
  -2  -5   2        1.39        1.05      0.95 o 
  -1  -5   2       26.30       27.35      1.28 o 
   0  -5   2      318.14      357.94      6.85 o 
   1  -5   2      394.27      440.06      7.78 o 
   2  -5   2       80.37       77.61      3.48 o 
   3  -5   2       58.94       55.42      1.24 o 
   4  -5   2      114.08      114.32      2.04 o 
   5  -5   2      507.03      572.33     16.24 o 
   6  -5   2        0.63        2.20      0.85 o 
   7  -5   2        5.21        7.71      1.15 o 
   8  -5   2        3.02        3.98      1.40 o 
   9  -5   2        0.56        1.00      2.20 o 
  -8  -4   2       14.07       16.87      2.26 o 
  -7  -4   2        3.21        2.50      1.73 o 
  -6  -4   2        3.01        2.65      1.32 o 
  -5  -4   2       42.64       44.63      2.48 o 
  -4  -4   2      632.61      625.88     35.54 o 
  -3  -4   2      207.77      201.34      4.50 o 
  -2  -4   2     1245.02     1388.35     23.88 o 
  -1  -4   2        1.06        0.62      0.60 o 
   0  -4   2      142.10      152.68      2.86 o 
   1  -4   2       64.95       53.96      2.76 o 
   2  -4   2      356.84      328.34      6.34 o 
   3  -4   2      362.75      396.62      5.22 o 
   4  -4   2       62.63       57.11      1.73 o 
   5  -4   2       53.09       58.46      2.25 o 
   6  -4   2        0.24        1.40      0.57 o 
   7  -4   2        3.03        1.36      0.98 o 
   8  -4   2        0.07        1.64      1.67 o 
   9  -4   2        2.45        2.69      1.20 o 
  -8  -3   2       10.47       18.37      3.31 o 
  -7  -3   2       15.01       13.50      2.42 o 
  -6  -3   2      188.47      175.55      6.66 o 
  -5  -3   2      442.53      465.91      9.19 o 
  -4  -3   2      600.30      603.42     15.78 o 
  -3  -3   2      242.69      231.30      4.93 o 
  -2  -3   2        0.07        1.80      0.30 o 
  -1  -3   2     1535.59     1688.86      6.51 o 
   0  -3   2      340.05      311.51      4.85 o 
   1  -3   2       12.65       12.24      0.97 o 
   2  -3   2       52.03       46.41      1.08 o 
   3  -3   2      105.63      110.65      2.27 o 
   4  -3   2      101.68      107.25      2.39 o 
   5  -3   2       10.13       12.64      1.19 o 
   6  -3   2        0.00        0.93      1.31 o 
   7  -3   2        5.28        5.82      1.68 o 
   8  -3   2        4.10        3.75      1.64 o 
   9  -3   2        1.73        0.74      1.00 o 
  -9  -2   2        0.38        1.12      0.95 o 
  -8  -2   2       22.41       20.83      2.42 o 
  -7  -2   2       32.22       34.74      2.62 o 
  -6  -2   2       23.23       23.41      2.43 o 
  -5  -2   2      418.47      425.85      6.81 o 
  -4  -2   2        5.93       10.80      1.05 o 
  -3  -2   2      422.72      458.14      4.46 o 
  -2  -2   2      217.97      235.21      3.66 o 
  -1  -2   2        0.22        0.18      0.73 o 
   0  -2   2       22.49       23.12      1.54 o 
   1  -2   2      883.31      812.61      6.52 o 
   2  -2   2       37.32       39.93      1.03 o 
   3  -2   2      518.53      517.07      4.00 o 
   4  -2   2      250.51      235.51      3.37 o 
   5  -2   2       45.08       45.54      2.48 o 
   6  -2   2       37.69       38.79      3.32 o 
   7  -2   2       18.80       18.72      2.27 o 
   8  -2   2        1.30        0.31      0.60 o 
   9  -2   2       75.59       70.79      6.27 o 
  -9  -1   2        4.61        6.00      1.42 o 
  -8  -1   2        0.25        0.82      1.80 o 
  -7  -1   2       31.44       36.02      3.18 o 
  -6  -1   2       84.90       89.42      4.83 o 
  -5  -1   2      246.64      264.48      4.80 o 
  -4  -1   2      152.65      168.21      3.16 o 
  -3  -1   2      370.61      442.09      4.24 o 
  -2  -1   2       30.50       29.77      0.81 o 
  -1  -1   2     2250.01     2256.51     13.51 o 
   0  -1   2     1057.45     1048.34      7.07 o 
   1  -1   2     2224.03     2090.36     11.62 o 
   2  -1   2      240.77      201.44      2.12 o 
   3  -1   2       38.08       40.59      1.08 o 
   4  -1   2       51.96       46.68      1.46 o 
   5  -1   2      247.58      228.23      6.48 o 
   6  -1   2       78.80       77.41      4.08 o 
   7  -1   2      108.43      116.11      4.29 o 
   8  -1   2       17.14       16.54      2.47 o 
   9  -1   2        4.14        2.43      1.75 o 
  -9   0   2       16.55       23.85      2.97 o 
  -8   0   2       18.30       27.04      2.92 o 
  -7   0   2       44.00       54.13      3.14 o 
  -6   0   2      162.87      187.47      7.95 o 
  -5   0   2       48.87       50.07      2.01 o 
  -4   0   2      548.66      570.88     14.34 o 
  -3   0   2       36.26       36.36      0.81 o 
  -2   0   2     1324.42     1260.53      5.38 o 
  -1   0   2     1108.69     1135.21      4.71 o 
   1   0   2     1116.69     1075.21      7.34 o 
   2   0   2      525.67      512.08      3.18 o 
   3   0   2       74.66       78.86      1.59 o 
   4   0   2      628.86      633.53      7.12 o 
   5   0   2       85.53       88.57      3.28 o 
   6   0   2      241.40      275.55      5.44 o 
   7   0   2       69.63       67.47      4.37 o 
   8   0   2       64.32       67.27      7.79 o 
 -10   1   2       18.93       18.59      3.03 o 
  -9   1   2        2.10        2.54      1.13 o 
  -8   1   2        6.60        6.62      2.32 o 
  -7   1   2        0.01        0.92      1.78 o 
  -6   1   2        8.05       12.04      1.87 o 
  -5   1   2       46.69       39.18      1.08 o 
  -4   1   2      597.10      605.84      6.92 o 
  -3   1   2       40.71       30.71      0.88 o 
  -2   1   2     1269.80     1227.33      7.03 o 
  -1   1   2      231.81      240.08      4.17 o 
   0   1   2      215.04      222.60      2.86 o 
   1   1   2      343.34      333.61      2.27 o 
   2   1   2       18.75       29.12      1.02 o 
   3   1   2        6.66        6.14      0.55 o 
   4   1   2      238.04      237.28      7.37 o 
   5   1   2        3.17        2.84      1.42 o 
   6   1   2       14.77       17.24      2.32 o 
   7   1   2       67.56       75.07      5.93 o 
   8   1   2        2.65        1.19      0.84 o 
 -10   2   2        5.40        5.02      1.72 o 
  -9   2   2        0.48       -0.41      1.47 o 
  -8   2   2        7.36        6.19      1.61 o 
  -7   2   2       16.91       12.20      1.69 o 
  -6   2   2       10.24       12.58      1.00 o 
  -5   2   2      365.41      364.66      3.85 o 
  -4   2   2      486.79      446.11      4.37 o 
  -3   2   2      829.95      768.55      4.54 o 
  -2   2   2     3583.91     3423.24     17.17 o 
  -1   2   2     2786.57     2721.21      9.79 o 
   0   2   2     2248.31     2251.99      9.43 o 
   1   2   2       59.31       66.38      1.47 o 
   2   2   2      572.31      635.53      4.08 o 
   3   2   2      235.79      228.96      6.33 o 
   4   2   2       21.97       23.70      1.93 o 
   5   2   2      277.88      302.29     10.81 o 
   6   2   2      111.97       94.22      3.44 o 
   7   2   2        6.87        5.08      1.02 o 
   8   2   2        4.28        4.53      1.29 o 
 -10   3   2       11.11        8.23      2.12 o 
  -9   3   2       11.81       12.25      3.72 o 
  -8   3   2        8.16        7.37      1.91 o 
  -7   3   2        1.60        1.63      0.50 o 
  -6   3   2      102.43       97.15      2.42 o 
  -5   3   2      463.11      477.27      5.15 o 
  -4   3   2      368.87      374.79      7.06 o 
  -3   3   2      963.34      990.90      5.14 o 
  -2   3   2      969.43      971.36      4.88 o 
  -1   3   2       17.44       16.07      0.91 o 
   0   3   2       48.29       49.10      1.36 o 
   1   3   2        5.17        4.37      0.76 o 
   2   3   2       17.11       15.65      0.91 o 
   3   3   2      233.19      234.70      3.09 o 
   4   3   2        2.77        3.80      0.74 o 
   5   3   2      104.31      110.08      3.67 o 
   6   3   2        0.20        1.16      1.13 o 
   7   3   2        3.98        5.21      1.52 o 
 -10   4   2        1.01        2.55      1.27 o 
  -9   4   2        2.22        1.20      1.72 o 
  -8   4   2        1.11        1.48      1.02 o 
  -7   4   2        3.29        2.34      0.90 o 
  -6   4   2       10.24       11.62      1.05 o 
  -5   4   2       19.22       21.66      1.28 o 
  -4   4   2      139.86      127.30      2.27 o 
  -3   4   2        0.03        1.35      0.72 o 
  -2   4   2      778.42      788.51      5.70 o 
  -1   4   2       60.77       39.43      2.24 o 
   0   4   2      819.65      852.33      6.55 o 
   1   4   2      211.56      209.85      4.09 o 
   2   4   2      507.00      535.38      4.67 o 
   3   4   2        0.71        0.52      1.13 o 
   4   4   2      183.71      182.06      3.53 o 
   5   4   2        3.86        3.80      1.10 o 
   6   4   2        1.72        3.56      1.39 o 
  -9   5   2        0.91        0.50      1.02 o 
  -8   5   2        0.42        0.15      1.03 o 
  -7   5   2        0.46        2.14      1.04 o 
  -6   5   2        0.10        0.88      0.75 o 
  -5   5   2       23.53       17.91      1.37 o 
  -4   5   2      103.81       91.62      2.03 o 
  -3   5   2       97.21       85.74      1.90 o 
  -2   5   2      269.87      243.02      5.09 o 
  -1   5   2     1390.46     1501.85     11.03 o 
   0   5   2      985.33     1054.03      7.19 o 
   1   5   2      297.16      306.54      4.99 o 
   2   5   2      780.47      856.42      8.19 o 
   3   5   2      259.78      280.01      5.14 o 
   4   5   2        3.31        3.35      1.24 o 
   5   5   2        1.12        1.78      1.77 o 
   6   5   2        0.82        0.76      1.17 o 
  -9   6   2        4.86        8.69      2.62 o 
  -8   6   2       14.96       16.51      1.40 o 
  -7   6   2       34.95       40.45      1.93 o 
  -6   6   2       58.63       69.99      2.81 o 
  -5   6   2        0.06        0.16      0.77 o 
  -4   6   2       41.15       49.11      3.83 o 
  -3   6   2      251.93      256.91      7.91 o 
  -2   6   2      197.92      189.08      5.43 o 
  -1   6   2      167.98      171.82      4.91 o 
   0   6   2      244.22      252.45      5.58 o 
   1   6   2      203.39      214.71      3.50 o 
   2   6   2        0.07        1.30      1.49 o 
   3   6   2        0.93        1.57      0.82 o 
   4   6   2       10.67       10.83      1.77 o 
   5   6   2        7.50        9.91      2.22 o 
  -8   7   2       40.07       42.52      2.90 o 
  -7   7   2       32.20       36.39      2.75 o 
  -6   7   2       54.96       63.14      5.20 o 
  -5   7   2        1.86        2.18      1.32 o 
  -4   7   2        2.74        3.56      1.27 o 
  -3   7   2       48.34       49.21      3.39 o 
  -2   7   2        6.05        4.28      0.82 o 
  -1   7   2        4.92        4.28      0.72 o 
   0   7   2       80.78       83.21      2.39 o 
   1   7   2        7.51        7.74      1.10 o 
   2   7   2       24.52       23.28      1.59 o 
   3   7   2       13.57       13.60      1.71 o 
   4   7   2       21.35       21.17      2.45 o 
  -8   8   2        5.17        2.29      1.29 o 
  -7   8   2        6.12        4.64      1.42 o 
  -6   8   2        0.10        1.05      1.15 o 
  -5   8   2       37.65       33.17      2.55 o 
  -4   8   2        1.18        4.61      1.73 o 
  -3   8   2        7.81        7.59      1.46 o 
  -2   8   2        9.99        8.52      1.57 o 
  -1   8   2        0.21        0.06      1.10 o 
   0   8   2        0.54        2.44      1.13 o 
   1   8   2       13.49       11.58      1.83 o 
   2   8   2       11.16       11.72      1.57 o 
  -7   9   2        0.56        1.37      1.22 o 
  -6   9   2       11.04       10.74      2.11 o 
  -5   9   2       42.16       48.05      3.31 o 
  -4   9   2        9.12       11.53      2.18 o 
  -3   9   2       41.82       46.78      6.97 o 
  -2   9   2       38.91       46.73      2.83 o 
  -1   9   2        0.01        0.82      1.41 o 
   0   9   2        0.92        3.63      1.60 o 
   1   9   2       29.45       28.60      2.42 o 
  -4  10   2       32.77       36.18      4.77 o 
  -3  10   2        4.76        5.12      1.97 o 
  -1 -10   3       14.77       11.29      2.89 o 
   0 -10   3       17.43       14.96      2.29 o 
   1 -10   3       13.17       10.08      1.98 o 
   2 -10   3        2.05        1.94      1.11 o 
   3 -10   3        0.53        2.04      2.21 o 
   4 -10   3       20.00       14.60      3.68 o 
   5 -10   3        8.98       14.33      2.56 o 
  -3  -9   3       45.25       48.39      4.79 o 
  -2  -9   3       22.13       20.35      3.03 o 
  -1  -9   3       38.75       43.54      4.04 o 
   0  -9   3       16.67       18.73      2.41 o 
   1  -9   3        0.17       -0.12      1.28 o 
   2  -9   3        8.77       11.73      3.49 o 
   3  -9   3       28.72       29.16      3.64 o 
   4  -9   3        3.98        3.80      1.39 o 
   5  -9   3       16.41       13.45      2.57 o 
   6  -9   3        4.26        3.77      1.57 o 
  -4  -8   3        3.97        4.08      2.02 o 
  -3  -8   3       25.41       28.18      7.90 o 
  -2  -8   3        7.05        9.07      1.64 o 
  -1  -8   3        4.05        2.39      1.09 o 
   0  -8   3        0.50        0.75      1.18 o 
   1  -8   3       44.06       49.89      3.69 o 
   2  -8   3        0.14        7.66      2.19 o 
   3  -8   3       19.79       19.16      4.01 o 
   4  -8   3       17.71       14.87      4.99 o 
   5  -8   3        0.59        0.97      1.05 o 
   6  -8   3        5.00        2.62      1.31 o 
   7  -8   3        0.23        1.63      1.07 o 
  -5  -7   3        2.03        3.44      2.12 o 
  -4  -7   3       24.76       26.90      1.96 o 
  -3  -7   3        0.39        0.61      0.71 o 
  -2  -7   3        0.93        0.98      1.03 o 
  -1  -7   3        2.70        2.52      0.84 o 
   0  -7   3       11.82       12.69      2.06 o 
   1  -7   3       33.80       33.76      2.15 o 
   2  -7   3      325.26      377.06     11.88 o 
   3  -7   3        0.32       -0.11      1.17 o 
   4  -7   3       28.26       28.94      2.77 o 
   5  -7   3        0.03        1.46      1.03 o 
   6  -7   3        0.02        0.98      1.08 o 
   7  -7   3       50.21       49.41      6.15 o 
   8  -7   3       10.06        6.93      2.82 o 
  -6  -6   3       11.43       14.43      2.47 o 
  -5  -6   3       22.30       26.15      3.16 o 
  -4  -6   3       27.56       23.77      2.36 o 
  -3  -6   3        6.86        5.92      1.30 o 
  -2  -6   3       70.65       66.42      3.32 o 
  -1  -6   3       19.47       17.67      1.60 o 
   0  -6   3      523.41      559.76      7.42 o 
   1  -6   3      310.24      304.52      5.29 o 
   2  -6   3       43.01       40.75      5.38 o 
   3  -6   3       88.68       94.67      3.70 o 
   4  -6   3        0.19        1.07      1.04 o 
   5  -6   3        0.86        1.51      0.84 o 
   6  -6   3       63.34       61.76     10.32 o 
   7  -6   3        9.65        8.46      1.68 o 
   8  -6   3        0.44       -0.44      1.83 o 
  -7  -5   3        7.64        7.32      2.18 o 
  -6  -5   3       13.41       12.43      2.52 o 
  -5  -5   3       43.63       37.18      5.79 o 
  -4  -5   3       21.07       16.30      1.40 o 
  -3  -5   3      101.61       97.48      4.20 o 
  -2  -5   3      202.82      183.58      2.89 o 
  -1  -5   3      363.94      372.88      4.06 o 
   0  -5   3       67.07       49.40      4.31 o 
   1  -5   3      756.57      803.30      8.49 o 
   2  -5   3        0.82        0.92      0.78 o 
   3  -5   3      116.66      106.89      3.60 o 
   4  -5   3        0.06        0.05      0.44 o 
   5  -5   3        8.89        9.41      0.98 o 
   6  -5   3        0.06        0.74      0.40 o 
   7  -5   3        0.19        1.31      0.93 o 
   8  -5   3        0.73        1.04      0.95 o 
  -8  -4   3        7.12        4.61      1.51 o 
  -7  -4   3        5.20        2.65      1.76 o 
  -6  -4   3        3.35        3.49      1.34 o 
  -5  -4   3        4.78        3.42      1.25 o 
  -4  -4   3       31.37       34.39      1.86 o 
  -3  -4   3      102.36       97.65      3.95 o 
  -2  -4   3       14.44        6.40      0.66 o 
  -1  -4   3      195.01      172.28      2.09 o 
   0  -4   3     1481.34     1482.68     10.67 o 
   1  -4   3      120.97      110.34      3.81 o 
   2  -4   3      193.73      180.96      2.14 o 
   3  -4   3       48.00       39.12      2.21 o 
   4  -4   3      100.24      103.22      2.62 o 
   5  -4   3       19.98       21.90      1.40 o 
   6  -4   3       55.80       56.77      3.70 o 
   7  -4   3        8.69        6.84      1.42 o 
   8  -4   3        0.11        1.40      0.80 o 
  -8  -3   3       12.40       16.51      2.32 o 
  -7  -3   3       12.91       15.05      1.78 o 
  -6  -3   3      112.42      117.97      4.06 o 
  -5  -3   3       12.98       16.92      1.88 o 
  -4  -3   3       11.72        9.64      1.02 o 
  -3  -3   3       42.26       32.74      1.56 o 
  -2  -3   3      339.80      362.56      3.25 o 
  -1  -3   3      130.23      103.39      1.59 o 
   0  -3   3      296.29      270.23      2.29 o 
   1  -3   3      317.67      343.51      3.56 o 
   2  -3   3       81.58       92.95      3.46 o 
   3  -3   3      305.00      326.45      3.42 o 
   4  -3   3      466.49      472.91      7.28 o 
   5  -3   3      176.63      174.99      3.99 o 
   6  -3   3       11.94       11.48      1.29 o 
   7  -3   3        0.16        1.71      0.90 o 
   8  -3   3        6.18        6.12      1.74 o 
  -9  -2   3       12.53       16.46      2.47 o 
  -8  -2   3       35.17       35.22      2.50 o 
  -7  -2   3       21.14       19.38      1.92 o 
  -6  -2   3       56.64       61.59      2.82 o 
  -5  -2   3       91.28       85.43      2.74 o 
  -4  -2   3       14.73       17.34      0.82 o 
  -3  -2   3       25.14       25.60      1.30 o 
  -2  -2   3      885.77      937.20      4.78 o 
  -1  -2   3      227.34      207.64      3.48 o 
   0  -2   3     2462.99     2397.01     30.85 o 
   1  -2   3     4993.70     5017.06     13.41 o 
   2  -2   3     1681.29     1737.48     15.53 o 
   3  -2   3     1315.88     1346.66     13.84 o 
   4  -2   3      277.74      263.45      4.03 o 
   5  -2   3      523.41      542.39     10.78 o 
   6  -2   3       10.93       10.09      1.26 o 
   7  -2   3       41.81       45.50      5.67 o 
   8  -2   3       29.46       29.54      3.75 o 
  -9  -1   3       10.86        9.43      3.27 o 
  -8  -1   3        5.21        3.91      1.63 o 
  -7  -1   3        0.69        3.75      2.50 o 
  -6  -1   3        0.11        4.52      1.61 o 
  -5  -1   3       15.16       15.59      1.55 o 
  -4  -1   3       41.41       47.84      1.11 o 
  -3  -1   3      348.59      346.91      3.44 o 
  -2  -1   3      444.67      431.86      3.96 o 
  -1  -1   3      307.69      285.57      2.16 o 
   1  -1   3     1383.27     1347.44      6.71 o 
   2  -1   3      630.50      601.40      3.86 o 
   3  -1   3      570.99      522.33      4.18 o 
   4  -1   3      964.35     1006.44     13.32 o 
   5  -1   3      151.15      152.49      3.14 o 
   6  -1   3        0.97        1.67      1.01 o 
   7  -1   3       26.38       26.48      2.73 o 
   8  -1   3        6.04        5.22      1.58 o 
  -9   0   3        0.24        1.32      1.36 o 
  -8   0   3        0.10        0.07      0.73 o 
  -7   0   3        1.99        0.68      1.06 o 
  -6   0   3      235.79      266.16      6.06 o 
  -5   0   3      341.09      354.12      3.81 o 
  -4   0   3      358.69      340.53      3.21 o 
  -3   0   3     1183.19     1116.04      5.85 o 
  -2   0   3     1069.82     1038.05      5.08 o 
  -1   0   3     1488.64     1434.70      4.05 o 
   1   0   3      720.96      769.33      5.14 o 
   2   0   3      679.13      660.04      6.48 o 
   3   0   3        0.20        1.79      0.40 o 
   4   0   3        0.64        0.62      0.47 o 
   5   0   3       93.97       83.00      2.90 o 
   6   0   3        0.46        1.18      0.91 o 
   7   0   3      156.54      148.38      5.43 o 
   8   0   3        7.26        9.04      1.73 o 
 -10   1   3       14.11       11.33      2.73 o 
  -9   1   3        1.53        1.88      1.48 o 
  -8   1   3       36.25       33.56      4.79 o 
  -7   1   3       89.23       93.46      3.89 o 
  -6   1   3      556.74      592.22     18.57 o 
  -5   1   3      924.32      935.84     12.56 o 
  -4   1   3      479.36      470.79      5.35 o 
  -3   1   3      975.60      973.37      4.99 o 
  -2   1   3     1027.87     1018.79      4.63 o 
  -1   1   3      394.08      386.29      2.43 o 
   0   1   3       91.37       91.55      1.13 o 
   1   1   3      339.30      323.51      3.11 o 
   2   1   3     1835.47     1882.84      7.63 o 
   3   1   3      155.20      139.21      4.15 o 
   4   1   3      203.70      197.77      3.10 o 
   5   1   3      596.50      653.78     46.90 o 
   6   1   3      118.55      125.33      4.77 o 
   7   1   3        4.15        5.74      1.31 o 
   8   1   3       27.25       22.53      3.02 o 
 -10   2   3        9.09        5.97      1.59 o 
  -9   2   3        0.50        0.70      1.95 o 
  -8   2   3        1.09        1.46      0.83 o 
  -7   2   3       47.38       44.26      3.44 o 
  -6   2   3       42.59       33.64      3.04 o 
  -5   2   3       41.99       36.33      1.32 o 
  -4   2   3        0.70        2.17      0.75 o 
  -3   2   3       44.41       31.97      1.27 o 
  -2   2   3      124.72      164.42      3.50 o 
  -1   2   3      939.60      921.33      4.31 o 
   0   2   3     1065.19     1195.52      7.53 o 
   1   2   3        6.37        4.72      1.48 o 
   2   2   3       13.66       17.02      1.10 o 
   3   2   3      200.97      208.96      3.03 o 
   4   2   3      131.85      141.67      2.53 o 
   5   2   3       15.63       11.91      2.64 o 
   6   2   3       62.19       65.15      4.37 o 
   7   2   3       23.55       23.52      3.10 o 
 -10   3   3        1.54        3.10      1.14 o 
  -9   3   3        0.70        1.17      0.70 o 
  -8   3   3        9.25       12.54      1.93 o 
  -7   3   3        0.46        2.54      0.92 o 
  -6   3   3        7.22       10.13      1.03 o 
  -5   3   3      279.87      294.01      4.20 o 
  -4   3   3      195.58      167.07      2.50 o 
  -3   3   3      664.84      653.32      5.79 o 
  -2   3   3      988.99      925.50      5.72 o 
  -1   3   3     1439.97     1406.91      9.74 o 
   0   3   3     2207.54     2323.78     19.81 o 
   1   3   3       59.56       48.37      1.49 o 
   2   3   3      201.55      202.68      3.10 o 
   3   3   3       73.79       70.36      2.10 o 
   4   3   3       87.50       89.78      2.86 o 
   5   3   3       34.01       34.12      2.25 o 
   6   3   3       11.35       11.56      1.76 o 
   7   3   3        4.85        4.35      1.31 o 
 -10   4   3        1.35        1.68      0.97 o 
  -9   4   3        4.25        8.52      1.50 o 
  -8   4   3       29.30       31.49      2.94 o 
  -7   4   3        3.79        5.87      1.40 o 
  -6   4   3        2.85        1.78      0.87 o 
  -5   4   3      117.40      110.19      2.52 o 
  -4   4   3      266.42      293.95      4.66 o 
  -3   4   3      461.67      461.67      4.31 o 
  -2   4   3     1829.68     2007.74     40.51 o 
  -1   4   3      241.04      221.76      2.93 o 
   0   4   3       28.73       25.99      1.33 o 
   1   4   3      301.86      315.47      4.07 o 
   2   4   3       31.87       34.91      1.86 o 
   3   4   3       23.36       21.50      1.49 o 
   4   4   3        4.13        4.03      0.83 o 
   5   4   3        5.12        5.90      1.41 o 
   6   4   3       16.50       13.96      1.90 o 
  -9   5   3       10.04       12.10      2.30 o 
  -8   5   3       36.82       38.79      2.37 o 
  -7   5   3       60.05       66.53      2.78 o 
  -6   5   3        4.32        3.19      0.66 o 
  -5   5   3       17.69       18.26      1.26 o 
  -4   5   3        0.58        1.46      0.65 o 
  -3   5   3       28.24       26.84      1.26 o 
  -2   5   3       94.66       90.03      3.28 o 
  -1   5   3        0.43        1.56      0.80 o 
   0   5   3      217.85      218.72      3.98 o 
   1   5   3       66.15       66.36      2.06 o 
   2   5   3        8.43        7.06      0.92 o 
   3   5   3       74.03       77.67      2.43 o 
   4   5   3        0.01        2.12      1.20 o 
   5   5   3        1.79        1.85      1.08 o 
  -9   6   3       35.42       29.12      4.09 o 
  -8   6   3        1.48        2.82      0.85 o 
  -7   6   3       32.16       30.55      1.99 o 
  -6   6   3       12.37       11.23      1.18 o 
  -5   6   3       48.74       47.90      1.78 o 
  -4   6   3       62.79       61.16      2.89 o 
  -3   6   3        0.37        1.61      0.76 o 
  -2   6   3       60.36       53.73      1.97 o 
  -1   6   3      152.00      151.99      4.87 o 
   0   6   3       21.75       17.93      1.57 o 
   1   6   3      134.73      136.40      3.04 o 
   2   6   3       94.17       94.87      3.76 o 
   3   6   3       21.01       20.42      1.53 o 
   4   6   3       82.04       80.56      3.77 o 
  -9   7   3        0.00        1.07      1.62 o 
  -8   7   3        7.88        2.99      1.08 o 
  -7   7   3       20.11       25.53      2.92 o 
  -6   7   3        7.53       10.38      2.84 o 
  -5   7   3       58.70       66.80      3.10 o 
  -4   7   3       29.38       30.70      2.20 o 
  -3   7   3        0.82        0.69      0.39 o 
  -2   7   3       11.83       14.32      1.63 o 
  -1   7   3       55.98       51.97      2.86 o 
   0   7   3       34.83       33.36      1.66 o 
   1   7   3       13.45       12.23      1.11 o 
   2   7   3       82.29       94.09      2.88 o 
   3   7   3        0.21        0.02      1.05 o 
  -8   8   3       14.96       14.73      2.12 o 
  -7   8   3       40.98       40.15      2.93 o 
  -6   8   3       45.53       53.37      3.48 o 
  -5   8   3       23.21       30.71      2.70 o 
  -4   8   3       65.74       71.37      6.33 o 
  -3   8   3        3.36        8.20      2.62 o 
  -2   8   3        0.04        4.18      1.98 o 
  -1   8   3        1.64        3.52      1.38 o 
   0   8   3        3.23        2.66      2.49 o 
   1   8   3        1.53        3.94      1.60 o 
   2   8   3       25.01       19.62      2.94 o 
  -6   9   3       13.96       16.32      2.37 o 
  -5   9   3       11.21        9.39      1.79 o 
  -4   9   3        0.30        0.49      1.65 o 
  -3   9   3        9.36        8.58      1.82 o 
  -2   9   3        3.80        6.10      1.87 o 
  -1   9   3        1.98        1.61      1.14 o 
   0   9   3        3.40        0.54      1.06 o 
  -1 -10   4        0.81        0.63      0.82 o 
   0 -10   4        2.93        2.04      0.97 o 
   1 -10   4        1.36        2.32      1.79 o 
   2 -10   4        4.75        8.55      2.62 o 
   3 -10   4        0.87        0.89      2.04 o 
   4 -10   4        1.64        2.91      1.19 o 
  -2  -9   4        0.06       -1.17      1.35 o 
  -1  -9   4        4.19        6.02      1.57 o 
   0  -9   4        2.20        6.19      2.05 o 
   1  -9   4        1.79        3.01      1.26 o 
   2  -9   4        0.00        2.05      1.54 o 
   3  -9   4        0.23       -1.14      1.29 o 
   4  -9   4       41.43       34.09      3.60 o 
   5  -9   4        5.31        5.58      1.61 o 
   6  -9   4       24.04       22.15      3.41 o 
  -3  -8   4        0.00        0.26      0.73 o 
  -2  -8   4        4.10        2.97      1.25 o 
  -1  -8   4        8.07       10.99      2.04 o 
   0  -8   4       13.24       13.50      1.91 o 
   1  -8   4        1.30        1.81      1.06 o 
   2  -8   4       26.74       28.86      3.94 o 
   3  -8   4       71.05       76.77      3.79 o 
   4  -8   4       19.48       18.10      2.31 o 
   5  -8   4       64.83       71.21      5.12 o 
   6  -8   4       32.97       30.75      3.75 o 
   7  -8   4       19.45       14.51      2.72 o 
  -5  -7   4        0.14        2.95      2.61 o 
  -4  -7   4        6.77        5.02      0.96 o 
  -3  -7   4       71.91       62.06      4.53 o 
  -2  -7   4       30.91       28.88      2.98 o 
  -1  -7   4       28.05       27.57      2.95 o 
   0  -7   4       32.85       30.81      2.65 o 
   1  -7   4        0.32        0.81      0.95 o 
   2  -7   4        2.09        2.14      1.27 o 
   3  -7   4       14.45       16.54      1.93 o 
   4  -7   4        0.69        1.15      1.14 o 
   5  -7   4       28.16       33.61      3.37 o 
   6  -7   4        0.20        0.56      1.10 o 
   7  -7   4        0.63        1.60      0.85 o 
  -6  -6   4        0.40        3.95      1.79 o 
  -5  -6   4       14.70       13.01      1.51 o 
  -4  -6   4       55.52       55.04      2.19 o 
  -3  -6   4      125.92      130.06      2.83 o 
  -2  -6   4       73.39       75.34      2.05 o 
  -1  -6   4      460.60      479.92     11.10 o 
   0  -6   4      295.50      290.53      6.71 o 
   1  -6   4      224.22      224.32      6.15 o 
   2  -6   4       35.80       30.27      2.89 o 
   3  -6   4       51.35       48.60      3.31 o 
   4  -6   4       17.29       13.21      2.28 o 
   5  -6   4        0.19       -0.27      1.01 o 
   6  -6   4        5.08        2.74      1.24 o 
   7  -6   4        3.90        2.79      1.13 o 
   8  -6   4       18.12       12.53      2.71 o 
  -7  -5   4        2.88        2.81      1.42 o 
  -6  -5   4        4.41        3.51      1.56 o 
  -5  -5   4       14.75       15.71      1.57 o 
  -4  -5   4      213.84      210.68      4.29 o 
  -3  -5   4      322.67      322.57      5.54 o 
  -2  -5   4      294.58      297.81      3.58 o 
  -1  -5   4      391.06      406.17      5.51 o 
   0  -5   4      117.69      103.66      3.03 o 
   1  -5   4        1.00       -0.68      1.66 o 
   2  -5   4        0.97        1.29      0.41 o 
   3  -5   4       14.44       14.33      1.45 o 
   4  -5   4        0.17        1.15      0.49 o 
   5  -5   4       14.50       13.52      1.13 o 
   6  -5   4       43.83       44.45      2.25 o 
   7  -5   4       85.62       85.44      4.12 o 
   8  -5   4        5.03        6.33      1.89 o 
  -8  -4   4        0.55        0.79      1.14 o 
  -7  -4   4        2.73        3.80      1.22 o 
  -6  -4   4       21.98       20.19      2.07 o 
  -5  -4   4      135.01      112.61      5.07 o 
  -4  -4   4       76.03       80.27      3.24 o 
  -3  -4   4      106.57      102.86      2.36 o 
  -2  -4   4        7.62        6.97      0.75 o 
  -1  -4   4      166.91      160.27      2.55 o 
   0  -4   4      776.53      752.59     12.76 o 
   1  -4   4      335.67      353.96      3.75 o 
   2  -4   4      330.62      347.26      3.56 o 
   3  -4   4        6.12        5.08      0.57 o 
   4  -4   4      171.16      180.46      3.49 o 
   5  -4   4       26.10       24.74      1.61 o 
   6  -4   4        0.50        1.15      0.64 o 
   7  -4   4        1.15        2.02      1.11 o 
   8  -4   4        9.72        9.82      1.92 o 
  -8  -3   4        0.05        0.99      1.33 o 
  -7  -3   4       43.91       34.83      2.53 o 
  -6  -3   4        0.41        0.67      1.34 o 
  -5  -3   4        0.33        1.30      0.86 o 
  -4  -3   4        9.12        9.99      0.99 o 
  -3  -3   4      208.50      218.13      6.40 o 
  -2  -3   4      308.30      277.10      3.19 o 
  -1  -3   4      321.62      296.49      2.97 o 
   0  -3   4     1736.59     1706.18      6.67 o 
   1  -3   4     1199.67     1228.67      7.74 o 
   2  -3   4      825.94      803.71     13.50 o 
   3  -3   4      715.65      723.98      7.24 o 
   4  -3   4      282.59      297.02      5.20 o 
   5  -3   4      198.42      214.65      7.15 o 
   6  -3   4       23.69       18.85      1.42 o 
   7  -3   4        0.78        1.15      1.43 o 
   8  -3   4        5.20        4.19      1.21 o 
  -9  -2   4       24.02       22.33      2.80 o 
  -8  -2   4        7.00        9.96      1.79 o 
  -7  -2   4        3.15        5.92      1.55 o 
  -6  -2   4      399.98      424.57      8.71 o 
  -5  -2   4      270.96      287.59      7.35 o 
  -4  -2   4       38.89       39.85      1.28 o 
  -3  -2   4       89.96       85.49      1.81 o 
  -2  -2   4      167.19      177.28      2.16 o 
  -1  -2   4     1449.85     1413.60      5.95 o 
   0  -2   4      632.26      601.06      8.12 o 
   1  -2   4      988.95      933.78      5.58 o 
   2  -2   4       20.91       10.82      1.09 o 
   3  -2   4      734.14      736.01     12.13 o 
   4  -2   4       36.83       38.86      1.73 o 
   5  -2   4       63.09       60.57      3.17 o 
   6  -2   4        8.13        8.73      1.52 o 
   7  -2   4        4.48        2.78      1.23 o 
   8  -2   4        8.57        7.21      1.43 o 
  -9  -1   4        3.64        5.19      1.81 o 
  -8  -1   4      192.88      225.84      7.83 o 
  -7  -1   4      315.73      374.88     14.26 o 
  -6  -1   4      310.36      352.72      6.46 o 
  -5  -1   4      494.17      509.11      6.78 o 
  -4  -1   4      117.87      105.88      1.81 o 
  -3  -1   4       83.11       74.89      1.54 o 
  -2  -1   4      365.06      376.62      3.35 o 
  -1  -1   4        1.22        1.33      0.45 o 
   0  -1   4      303.21      315.77      2.33 o 
   1  -1   4      614.16      622.94      7.73 o 
   2  -1   4      519.82      542.20      4.47 o 
   3  -1   4      731.99      786.66      6.02 o 
   4  -1   4       13.97       10.72      0.94 o 
   5  -1   4      269.64      284.24      8.66 o 
   6  -1   4       37.38       39.97      3.22 o 
   7  -1   4        1.10        0.95      1.38 o 
   8  -1   4        0.24        0.49      1.67 o 
  -9   0   4       65.32       73.01      4.49 o 
  -8   0   4        0.78        1.57      0.79 o 
  -7   0   4      181.90      187.07      6.03 o 
  -6   0   4       11.95       11.56      1.77 o 
  -5   0   4        5.30        8.23      0.79 o 
  -4   0   4        9.07       10.32      0.68 o 
  -3   0   4      205.19      201.19      6.77 o 
  -2   0   4        0.56        1.62      0.27 o 
  -1   0   4       54.03       39.59      0.41 o 
   0   0   4      537.50      521.21      4.33 o 
   1   0   4      781.84      782.85      5.62 o 
   2   0   4        0.18        1.33      0.47 o 
   3   0   4      143.69      142.43      2.86 o 
   4   0   4      678.61      718.48      9.63 o 
   5   0   4       13.21       14.10      1.85 o 
   6   0   4       41.18       42.71      3.31 o 
   7   0   4       24.62       29.17      3.37 o 
   8   0   4        0.04       -0.24      1.13 o 
 -10   1   4        2.93        2.25      1.20 o 
  -9   1   4        0.94       -0.28      1.13 o 
  -8   1   4        0.59        2.01      1.15 o 
  -7   1   4       10.35       10.93      1.35 o 
  -6   1   4       27.69       28.62      1.48 o 
  -5   1   4      427.36      437.83      4.71 o 
  -4   1   4      899.66      900.98      9.45 o 
  -3   1   4      391.81      352.81      2.98 o 
  -2   1   4     3268.53     3429.19     13.01 o 
  -1   1   4     1466.71     1511.63     13.20 o 
   0   1   4      757.49      797.98     10.81 o 
   1   1   4      135.23      161.54      1.94 o 
   2   1   4      144.58      164.58      2.34 o 
   3   1   4        2.69        1.05      0.91 o 
   4   1   4      222.25      224.78      3.56 o 
   5   1   4       45.71       46.59      3.52 o 
   6   1   4        0.00        1.93      1.72 o 
   7   1   4        3.04        3.79      1.33 o 
 -10   2   4       12.19       14.48      3.82 o 
  -9   2   4        5.81        3.32      2.19 o 
  -8   2   4        4.15        4.83      1.58 o 
  -7   2   4       85.32       75.45      2.37 o 
  -6   2   4      745.66      798.34     15.93 o 
  -5   2   4      476.78      474.91      7.06 o 
  -4   2   4     2271.91     2420.19     34.95 o 
  -3   2   4     1855.99     1943.81     18.81 o 
  -2   2   4     3128.19     3233.86      8.78 o 
  -1   2   4      207.22      222.69      2.02 o 
   0   2   4       22.62       13.08      0.70 o 
   1   2   4       47.85       46.94      1.33 o 
   2   2   4        5.77        4.73      0.63 o 
   3   2   4      101.35      103.09      2.76 o 
   4   2   4       13.71       11.33      1.19 o 
   5   2   4        8.89        6.40      1.16 o 
   6   2   4        1.24        1.70      1.13 o 
   7   2   4       38.53       23.69      8.74 o 
 -10   3   4        7.22        4.05      3.04 o 
  -9   3   4        3.23        1.79      1.16 o 
  -8   3   4       13.40        9.15      1.48 o 
  -7   3   4       18.17       15.45      1.17 o 
  -6   3   4      145.36      139.54      4.09 o 
  -5   3   4      420.34      463.56      5.95 o 
  -4   3   4        2.47        2.81      0.65 o 
  -3   3   4      113.55      134.64      2.20 o 
  -2   3   4        9.61       12.06      0.95 o 
  -1   3   4        9.52        9.09      0.76 o 
   0   3   4        9.05        3.75      0.56 o 
   1   3   4       87.64       94.85      2.26 o 
   2   3   4        3.90        2.05      0.64 o 
   3   3   4       54.09       53.95      1.93 o 
   4   3   4        0.11        1.41      0.74 o 
   5   3   4       29.09       28.75      2.71 o 
   6   3   4        1.80        2.10      0.93 o 
 -10   4   4        0.18        1.63      1.23 o 
  -9   4   4       15.29       12.86      1.98 o 
  -8   4   4        6.19        6.69      1.24 o 
  -7   4   4       73.43       77.69      2.64 o 
  -6   4   4       68.35       65.82      2.11 o 
  -5   4   4        0.68        0.62      0.68 o 
  -4   4   4       41.03       40.42      1.55 o 
  -3   4   4        1.04        0.93      0.59 o 
  -2   4   4      190.06      181.92      3.37 o 
  -1   4   4      519.64      521.45      5.80 o 
   0   4   4      123.66      122.06      2.53 o 
   1   4   4      334.30      345.65      5.45 o 
   2   4   4      171.99      162.61      3.71 o 
   3   4   4       23.79       18.60      1.29 o 
   4   4   4        1.27        1.04      1.01 o 
   5   4   4        4.25        4.37      1.59 o 
  -9   5   4        3.76        5.95      1.52 o 
  -8   5   4        0.84        4.12      1.04 o 
  -7   5   4        0.13        1.55      0.83 o 
  -6   5   4       87.29       93.71      2.52 o 
  -5   5   4        1.75        2.82      0.92 o 
  -4   5   4        3.67        4.66      0.83 o 
  -3   5   4      143.89      153.54      3.22 o 
  -2   5   4      237.61      236.28      4.70 o 
  -1   5   4      286.86      295.24      5.04 o 
   0   5   4      313.62      322.01      8.09 o 
   1   5   4       17.88       14.62      1.32 o 
   2   5   4       31.89       27.56      1.66 o 
   3   5   4        0.19       -0.60      0.74 o 
   4   5   4       68.95       77.10      3.21 o 
   5   5   4        7.94       10.35      2.07 o 
  -9   6   4        0.42       -0.22      1.51 o 
  -8   6   4       72.89       80.56      2.80 o 
  -7   6   4       13.25       14.35      1.29 o 
  -6   6   4        1.12        2.34      1.00 o 
  -5   6   4        5.27        3.92      0.74 o 
  -4   6   4        9.71        7.04      0.92 o 
  -3   6   4       36.00       35.02      2.11 o 
  -2   6   4      162.29      163.03      6.77 o 
  -1   6   4        0.99        0.98      0.63 o 
   0   6   4       28.10       29.94      2.12 o 
   1   6   4        1.81        1.68      0.94 o 
   2   6   4        3.69        2.64      1.23 o 
   3   6   4       21.60       23.97      2.17 o 
   4   6   4        3.45        1.68      1.10 o 
  -8   7   4        0.20       -0.12      1.02 o 
  -7   7   4        2.44        2.79      1.93 o 
  -6   7   4        0.07        0.43      0.75 o 
  -5   7   4        2.90        2.71      1.03 o 
  -4   7   4       19.04       14.20      1.51 o 
  -3   7   4       36.16       30.06      2.24 o 
  -2   7   4       34.39       36.24      2.24 o 
  -1   7   4       49.83       50.76      2.10 o 
   0   7   4        5.16        4.64      0.66 o 
   1   7   4        1.34        1.63      1.27 o 
   2   7   4        3.84        5.23      1.06 o 
   3   7   4       14.24       13.42      2.58 o 
  -7   8   4        0.21       -0.20      1.07 o 
  -6   8   4        7.16        8.45      1.91 o 
  -5   8   4       16.67       17.86      3.85 o 
  -4   8   4       33.84       30.78      2.44 o 
  -3   8   4       64.53       62.71      3.85 o 
  -2   8   4       24.11       24.42      2.17 o 
  -1   8   4        9.67        9.26      1.49 o 
   0   8   4        0.89        1.02      1.12 o 
   1   8   4        6.55        5.45      1.80 o 
  -6   9   4        5.30        6.05      1.85 o 
  -5   9   4        7.91        6.79      1.58 o 
  -4   9   4        6.74        8.08      2.83 o 
  -3   9   4        3.33        2.79      2.38 o 
  -2   9   4        2.31        3.81      2.61 o 
  -1   9   4        6.08        8.29      2.33 o 
  -1 -10   5        2.14        1.42      2.04 o 
   0 -10   5        2.16        2.41      1.09 o 
   1 -10   5       10.58        9.65      1.99 o 
   2 -10   5       31.21       29.65      3.59 o 
   3 -10   5       20.46       15.11      2.78 o 
   4 -10   5       24.40       23.53      2.92 o 
  -3  -9   5        8.25        7.88      3.41 o 
  -2  -9   5       14.66       12.73      2.54 o 
  -1  -9   5        2.91        1.84      0.88 o 
   0  -9   5       15.44       13.40      3.53 o 
   1  -9   5       11.00       13.20      2.46 o 
   2  -9   5       48.56       60.74      5.30 o 
   3  -9   5       26.45       31.93      3.46 o 
   4  -9   5       21.88       29.00      4.86 o 
   5  -9   5       19.21       19.72      3.04 o 
  -4  -8   5       50.79       49.77      4.62 o 
  -3  -8   5       21.56       17.90      2.36 o 
  -2  -8   5        1.66        2.05      1.33 o 
  -1  -8   5       42.09       42.27      4.26 o 
   0  -8   5        3.92        2.99      1.31 o 
   1  -8   5       24.95       30.80      3.27 o 
   2  -8   5        2.62        6.52      3.05 o 
   3  -8   5       11.48       14.95      2.45 o 
   4  -8   5        4.20        8.04      2.21 o 
   5  -8   5        0.06        1.52      1.16 o 
   6  -8   5        0.05        2.38      1.13 o 
  -5  -7   5       65.33       74.73      5.32 o 
  -4  -7   5       16.60       21.83      2.94 o 
  -3  -7   5      103.26      100.59      4.17 o 
  -2  -7   5       27.72       26.71      3.15 o 
  -1  -7   5        4.79        5.37      3.09 o 
   0  -7   5        0.02        0.45      0.84 o 
   1  -7   5       12.55       10.35      1.78 o 
   2  -7   5        1.24        1.23      1.39 o 
   3  -7   5       35.68       36.62      3.45 o 
   4  -7   5        9.59        8.12      1.36 o 
   5  -7   5       44.18       47.89      3.99 o 
   6  -7   5       43.19       43.25      5.51 o 
   7  -7   5       21.36       19.52      3.29 o 
  -6  -6   5        5.19        7.29      1.71 o 
  -5  -6   5       28.93       28.85      2.44 o 
  -4  -6   5        6.34        5.35      0.87 o 
  -3  -6   5      246.82      225.91      6.24 o 
  -2  -6   5       24.94       21.11      1.27 o 
  -1  -6   5       84.91       74.97      3.08 o 
   0  -6   5      183.07      178.40      4.86 o 
   1  -6   5       24.09       20.37      3.42 o 
   2  -6   5       11.73       13.97      1.88 o 
   3  -6   5        2.72        2.85      2.20 o 
   4  -6   5       48.27       57.41      4.14 o 
   5  -6   5       28.91       32.28      3.27 o 
   6  -6   5       83.52      109.05     13.82 o 
   7  -6   5        0.79       -0.82      1.66 o 
  -7  -5   5        0.00        1.99      1.18 o 
  -6  -5   5        9.90        7.95      1.54 o 
  -5  -5   5      152.87      137.90      6.45 o 
  -4  -5   5      113.33      109.83      4.28 o 
  -3  -5   5      145.54      137.65      3.98 o 
  -2  -5   5      527.53      541.51      4.78 o 
  -1  -5   5      421.83      430.41      3.84 o 
   0  -5   5      592.22      617.19      7.72 o 
   1  -5   5      494.31      509.16     12.05 o 
   2  -5   5       32.77       33.97      1.90 o 
   3  -5   5      107.06      105.38      2.45 o 
   4  -5   5        0.06        0.59      0.57 o 
   5  -5   5       13.35       11.64      1.52 o 
   6  -5   5        4.86        6.09      0.85 o 
   7  -5   5       39.81       43.55      6.20 o 
   8  -5   5        2.98        1.36      1.65 o 
  -8  -4   5        1.65        1.81      1.17 o 
  -7  -4   5        0.11        1.87      1.11 o 
  -6  -4   5        1.23        1.14      1.21 o 
  -5  -4   5       36.77       34.27      2.29 o 
  -4  -4   5      629.81      617.31     11.78 o 
  -3  -4   5      135.08      136.54      2.53 o 
  -2  -4   5      645.24      655.15      8.78 o 
  -1  -4   5     1361.45     1391.18     10.64 o 
   0  -4   5      638.96      642.45      5.02 o 
   1  -4   5      133.18      130.36      2.36 o 
   2  -4   5       58.33       52.99      1.73 o 
   3  -4   5        3.99        4.82      0.96 o 
   4  -4   5        5.16        3.63      0.58 o 
   5  -4   5       68.40       65.78      3.05 o 
   6  -4   5        6.10        5.20      0.94 o 
   7  -4   5       15.45       19.26      2.16 o 
   8  -4   5        2.45        2.31      1.48 o 
  -8  -3   5        7.65        5.50      1.75 o 
  -7  -3   5      118.27      117.73      4.17 o 
  -6  -3   5        6.14        6.00      1.26 o 
  -5  -3   5       54.01       56.69      1.85 o 
  -4  -3   5       36.14       37.61      1.69 o 
  -3  -3   5      159.86      162.17      2.73 o 
  -2  -3   5        5.42        9.80      0.91 o 
  -1  -3   5        4.84        5.89      0.63 o 
   0  -3   5        8.63        6.68      0.60 o 
   1  -3   5      958.68     1084.76      9.29 o 
   2  -3   5       89.57       86.55      2.89 o 
   3  -3   5      107.63      113.97      5.47 o 
   4  -3   5       48.85       48.22      4.76 o 
   5  -3   5       10.95       11.87      1.23 o 
   6  -3   5        5.90        8.25      1.33 o 
   7  -3   5       29.99       31.17      2.75 o 
   8  -3   5        3.60        1.74      0.88 o 
  -9  -2   5        6.02        5.58      1.45 o 
  -8  -2   5       10.10        6.05      2.71 o 
  -7  -2   5        6.36       11.14      1.81 o 
  -6  -2   5       61.74       48.65      2.78 o 
  -5  -2   5      129.76      130.45      3.09 o 
  -4  -2   5      251.67      254.71      8.18 o 
  -3  -2   5      451.21      485.90      4.24 o 
  -2  -2   5        1.76        2.72      0.55 o 
  -1  -2   5     1335.05     1494.69     12.24 o 
   0  -2   5      877.13      914.06      5.48 o 
   1  -2   5      766.68      832.65      9.60 o 
   2  -2   5       66.61       67.34      2.27 o 
   3  -2   5      260.68      250.34      5.30 o 
   4  -2   5      256.31      264.70      4.89 o 
   5  -2   5       11.89        9.01      0.90 o 
   6  -2   5        8.45        8.08      1.38 o 
   7  -2   5        2.00        2.45      1.19 o 
   8  -2   5        8.05        4.47      2.42 o 
  -9  -1   5        1.98        1.86      1.20 o 
  -8  -1   5       18.52       13.20      2.22 o 
  -7  -1   5        4.94        7.60      1.71 o 
  -6  -1   5        0.86        0.82      0.51 o 
  -5  -1   5       39.84       39.57      1.66 o 
  -4  -1   5      118.37      127.73      2.15 o 
  -3  -1   5        2.55        6.24      0.56 o 
  -2  -1   5      126.69      140.25      2.63 o 
  -1  -1   5      197.91      238.33      2.49 o 
   0  -1   5     1540.46     1621.64     12.79 o 
   1  -1   5      440.30      423.41      3.25 o 
   2  -1   5      659.93      657.70      5.70 o 
   3  -1   5      415.99      421.36      4.70 o 
   4  -1   5       32.24       30.48      1.62 o 
   5  -1   5       22.08       21.81      1.37 o 
   6  -1   5       26.14       27.23      3.45 o 
   7  -1   5        1.88        3.08      1.05 o 
 -10   0   5        0.17        1.25      1.02 o 
  -9   0   5        0.70        1.76      1.17 o 
  -8   0   5        5.71        5.77      1.35 o 
  -7   0   5       61.28       54.28      3.30 o 
  -6   0   5      623.34      651.78     10.67 o 
  -5   0   5      188.10      184.86      3.40 o 
  -4   0   5       39.99       38.61      1.72 o 
  -3   0   5     1242.97     1416.60     12.49 o 
  -2   0   5      380.82      355.22      4.07 o 
  -1   0   5      655.10      648.23      7.59 o 
   0   0   5     1107.99     1079.48      9.44 o 
   1   0   5       23.00       22.70      1.46 o 
   2   0   5       68.40       62.68      1.77 o 
   3   0   5      106.06      102.23      2.30 o 
   4   0   5       36.15       37.01      1.91 o 
   5   0   5       16.18       12.37      1.92 o 
   6   0   5        1.60        2.79      1.09 o 
   7   0   5        3.05        2.19      1.28 o 
 -10   1   5        5.29        3.42      1.76 o 
  -9   1   5        1.48        1.71      1.17 o 
  -8   1   5      165.04      180.07      6.58 o 
  -7   1   5        7.36        5.13      1.30 o 
  -6   1   5       47.52       40.26      1.72 o 
  -5   1   5       23.44       24.56      1.26 o 
  -4   1   5        0.28        0.26      0.52 o 
  -3   1   5      743.10      775.88     11.66 o 
  -2   1   5        4.43       14.04      1.01 o 
  -1   1   5      402.05      388.26      4.26 o 
   0   1   5       12.80        9.52      1.26 o 
   1   1   5        8.16        8.23      0.89 o 
   2   1   5       19.16       22.49      1.92 o 
   3   1   5        4.62        4.18      0.78 o 
   4   1   5        0.03        1.33      0.61 o 
   5   1   5       43.81       36.44      3.11 o 
   6   1   5        5.16        4.67      1.98 o 
   7   1   5        0.06        1.36      0.74 o 
 -10   2   5       23.64       23.06      2.82 o 
  -9   2   5        3.40        2.16      1.51 o 
  -8   2   5        0.46        1.39      1.48 o 
  -7   2   5       94.10       92.54      2.73 o 
  -6   2   5       21.29       22.31      1.51 o 
  -5   2   5      237.84      248.94      4.63 o 
  -4   2   5       63.53       59.99      1.71 o 
  -3   2   5        0.44        1.07      1.07 o 
  -2   2   5      215.13      208.61      3.42 o 
  -1   2   5      213.08      224.87      3.58 o 
   0   2   5       44.48       37.86      1.12 o 
   1   2   5       10.69        8.35      0.79 o 
   2   2   5       49.59       47.39      2.45 o 
   3   2   5      195.15      218.06      3.65 o 
   4   2   5       76.86       71.48      3.33 o 
   5   2   5       52.99       47.01      3.48 o 
   6   2   5       18.21       15.41      3.64 o 
 -10   3   5       12.87        6.72      1.58 o 
  -9   3   5       93.17      105.63     12.56 o 
  -8   3   5        8.69        9.77      1.56 o 
  -7   3   5       18.34       17.07      1.41 o 
  -6   3   5        2.34        3.09      0.79 o 
  -5   3   5       49.81       47.99      1.80 o 
  -4   3   5       77.46       83.04      1.94 o 
  -3   3   5       43.15       56.84      1.44 o 
  -2   3   5       68.63       69.73      2.47 o 
  -1   3   5        2.35        2.43      0.53 o 
   0   3   5      111.58      106.75      2.06 o 
   1   3   5      181.74      192.61      3.08 o 
   2   3   5      268.88      302.84      3.99 o 
   3   3   5      213.67      228.99      3.72 o 
   4   3   5      141.29      150.84      4.05 o 
   5   3   5       52.07       59.34      9.45 o 
   6   3   5        0.47        1.06      0.83 o 
 -10   4   5       10.05       11.00      2.25 o 
  -9   4   5        0.78       -0.18      1.09 o 
  -8   4   5       26.85       25.11      2.89 o 
  -7   4   5        6.94        7.40      1.15 o 
  -6   4   5       19.36       15.22      1.18 o 
  -5   4   5       53.59       64.43      2.67 o 
  -4   4   5        2.87        2.74      0.70 o 
  -3   4   5        5.95        7.55      0.82 o 
  -2   4   5       29.89       22.85      1.37 o 
  -1   4   5       93.87       90.94      2.48 o 
   0   4   5      233.39      255.14      4.98 o 
   1   4   5       62.89       56.13      2.30 o 
   2   4   5      152.59      171.44      7.82 o 
   3   4   5       61.44       62.72      2.12 o 
   4   4   5       13.01       16.30      1.90 o 
   5   4   5        0.81        2.28      1.46 o 
  -9   5   5        1.42        1.10      1.07 o 
  -8   5   5        0.04        0.67      0.73 o 
  -7   5   5       29.54       27.15      2.71 o 
  -6   5   5       17.84       18.18      2.31 o 
  -5   5   5       13.06       11.91      1.16 o 
  -4   5   5       62.78       61.83      2.19 o 
  -3   5   5       69.09       64.14      2.28 o 
  -2   5   5       47.23       43.87      2.13 o 
  -1   5   5        8.71       11.91      1.15 o 
   0   5   5        1.28        0.81      0.75 o 
   1   5   5        2.33        2.41      0.59 o 
   2   5   5       23.61       24.54      2.31 o 
   3   5   5        5.33        4.38      0.88 o 
   4   5   5        5.21        3.52      1.61 o 
  -9   6   5        0.48       -0.03      1.40 o 
  -8   6   5        4.50        3.21      1.06 o 
  -7   6   5        4.85        3.97      1.04 o 
  -6   6   5       68.78       68.98      2.39 o 
  -5   6   5      124.11      120.52      2.88 o 
  -4   6   5      139.40      146.86      3.26 o 
  -3   6   5      131.81      131.61      3.62 o 
  -2   6   5       10.79       11.81      1.16 o 
  -1   6   5       30.27       29.11      1.93 o 
   0   6   5        2.56        2.47      0.81 o 
   1   6   5        3.60        2.39      0.81 o 
   2   6   5        3.13        1.74      0.75 o 
   3   6   5        1.77        3.95      1.74 o 
  -8   7   5        3.54        1.94      1.17 o 
  -7   7   5       24.02       24.06      3.08 o 
  -6   7   5       11.16       12.29      1.31 o 
  -5   7   5        2.60        3.04      1.20 o 
  -4   7   5        0.47        0.25      0.57 o 
  -3   7   5        1.94        1.98      0.67 o 
  -2   7   5        4.67        1.83      0.69 o 
  -1   7   5       67.50       66.28      2.46 o 
   0   7   5        0.05        1.02      0.63 o 
   1   7   5        5.08        6.09      2.12 o 
  -7   8   5        3.98        4.83      2.35 o 
  -6   8   5        0.63        2.47      1.35 o 
  -5   8   5       10.94        8.62      1.63 o 
  -4   8   5        2.49        1.95      1.72 o 
  -3   8   5       97.44      107.43      3.94 o 
  -2   8   5        9.45       11.77      2.75 o 
  -1   8   5       29.21       30.27      3.90 o 
   0   8   5       18.43       15.14      2.71 o 
  -5   9   5        2.68        3.46      2.58 o 
  -3   9   5        1.26        0.54      1.68 o 
   0 -10   6        0.94        1.81      2.70 o 
   1 -10   6       39.38       42.94      4.34 o 
   2 -10   6        5.97        6.56      1.75 o 
   3 -10   6        0.27        0.06      1.35 o 
  -3  -9   6        0.26        0.93      0.89 o 
  -2  -9   6        6.54        5.12      1.48 o 
  -1  -9   6       13.64       14.55      2.14 o 
   0  -9   6       13.95       11.38      2.30 o 
   1  -9   6        4.51        3.72      1.57 o 
   2  -9   6        0.12        0.50      0.93 o 
   3  -9   6       13.01       10.78      2.66 o 
   4  -9   6       16.13       12.85      2.33 o 
   5  -9   6        0.55        1.18      1.00 o 
  -4  -8   6        0.37        2.35      2.02 o 
  -3  -8   6        1.70        2.45      1.31 o 
  -2  -8   6       39.04       32.93      3.52 o 
  -1  -8   6       41.32       37.94      3.69 o 
   0  -8   6        4.12        1.56      1.11 o 
   1  -8   6       37.44       47.41      4.04 o 
   2  -8   6       71.04       79.99      3.64 o 
   3  -8   6       15.24       15.90      2.54 o 
   4  -8   6       47.11       47.74      4.04 o 
   5  -8   6       35.48       32.10      3.84 o 
   6  -8   6        2.76        2.44      1.49 o 
  -5  -7   6        5.59        5.21      2.70 o 
  -4  -7   6       44.96       41.07      4.85 o 
  -3  -7   6        0.26        0.21      1.07 o 
  -2  -7   6       11.19       11.68      1.90 o 
  -1  -7   6       26.51       27.44      3.09 o 
   0  -7   6        0.62        2.70      1.01 o 
   1  -7   6        0.29       -0.29      1.35 o 
   2  -7   6       36.65       38.20      3.01 o 
   3  -7   6       87.05       93.21      4.85 o 
   4  -7   6        6.27       11.10      2.13 o 
   5  -7   6       66.92       84.65     12.35 o 
   6  -7   6        9.96       10.50      1.62 o 
  -6  -6   6        0.51        1.29      1.09 o 
  -5  -6   6       44.59       45.72      5.66 o 
  -4  -6   6       27.11       28.39      1.98 o 
  -3  -6   6      248.19      260.10      4.61 o 
  -2  -6   6       15.37       16.71      1.54 o 
  -1  -6   6      243.46      261.89      6.41 o 
   0  -6   6        0.01        1.28      0.99 o 
   1  -6   6      101.45      103.27      5.31 o 
   2  -6   6        0.95        0.44      2.59 o 
   3  -6   6       37.02       39.72      3.45 o 
   4  -6   6       54.31       49.49      3.98 o 
   5  -6   6        1.92        2.52      1.06 o 
   6  -6   6        0.21        0.87      0.69 o 
  -7  -5   6        0.45        1.34      1.15 o 
  -6  -5   6       33.09       32.98      2.51 o 
  -5  -5   6      167.14      171.10      6.57 o 
  -4  -5   6       54.33       52.87      2.37 o 
  -3  -5   6       80.82       79.47      2.42 o 
  -2  -5   6        5.45        5.76      0.90 o 
  -1  -5   6       11.92       11.18      1.31 o 
   0  -5   6        0.28        1.15      0.59 o 
   1  -5   6        4.37        3.54      0.58 o 
   2  -5   6       67.19       66.78      2.24 o 
   3  -5   6       53.58       53.10      2.10 o 
   4  -5   6        2.34        3.41      0.73 o 
   5  -5   6       24.17       21.78      1.91 o 
   6  -5   6       29.30       26.70      1.85 o 
   7  -5   6        1.92        2.13      1.65 o 
  -8  -4   6       17.62       18.70      3.22 o 
  -7  -4   6        1.12        1.61      1.47 o 
  -6  -4   6       55.29       62.21      3.06 o 
  -5  -4   6       41.66       47.24      1.84 o 
  -4  -4   6        1.73        3.64      0.65 o 
  -3  -4   6       42.59       39.77      1.92 o 
  -2  -4   6      177.44      166.32      2.81 o 
  -1  -4   6       16.68       13.01      1.14 o 
   0  -4   6      331.95      373.52      4.42 o 
   1  -4   6      113.33      101.72      3.34 o 
   2  -4   6       50.59       47.67      3.55 o 
   3  -4   6        0.01        0.43      0.45 o 
   4  -4   6        7.62        7.31      1.30 o 
   5  -4   6       56.98       56.54      2.14 o 
   6  -4   6       62.24       65.76      3.88 o 
   7  -4   6       13.42       12.02      1.66 o 
  -8  -3   6        0.02       -1.10      1.10 o 
  -7  -3   6       24.29       27.17      2.42 o 
  -6  -3   6       96.39      100.97      5.78 o 
  -5  -3   6        1.75        5.14      1.56 o 
  -4  -3   6      323.46      330.97      3.76 o 
  -3  -3   6        9.29        8.35      0.99 o 
  -2  -3   6        5.15        6.00      0.69 o 
  -1  -3   6       62.61       57.43      1.50 o 
   0  -3   6        5.69        6.20      0.98 o 
   1  -3   6      289.78      310.06      3.85 o 
   2  -3   6        1.04        1.52      0.60 o 
   3  -3   6        0.93        1.82      0.84 o 
   4  -3   6       71.20       66.25      2.21 o 
   5  -3   6       98.94       99.19      7.73 o 
   6  -3   6       32.54       39.57      7.79 o 
   7  -3   6       22.69       25.98      5.87 o 
  -9  -2   6       23.62       20.16      2.73 o 
  -8  -2   6       27.25       21.86      3.69 o 
  -7  -2   6       32.54       27.07      2.21 o 
  -6  -2   6      368.83      369.84      9.26 o 
  -5  -2   6        5.18        3.70      0.73 o 
  -4  -2   6      243.47      250.72      4.71 o 
  -3  -2   6        1.58        0.84      0.69 o 
  -2  -2   6       71.19       60.99      1.52 o 
  -1  -2   6     1473.29     1507.30      6.60 o 
   0  -2   6      259.74      262.75      2.95 o 
   1  -2   6       20.94       24.42      1.31 o 
   2  -2   6       12.23       10.59      0.89 o 
   3  -2   6        0.50        0.77      0.50 o 
   4  -2   6       17.52       15.17      1.37 o 
   5  -2   6       31.63       30.92      1.85 o 
   6  -2   6        3.37        4.10      1.49 o 
   7  -2   6        0.51        2.12      1.17 o 
  -9  -1   6        7.96        5.19      1.48 o 
  -8  -1   6       31.56       24.24      2.81 o 
  -7  -1   6      122.72      108.68      7.06 o 
  -6  -1   6      274.51      307.14      3.94 o 
  -5  -1   6        0.07        1.55      0.74 o 
  -4  -1   6      259.31      268.70      3.47 o 
  -3  -1   6      233.86      219.55      2.70 o 
  -2  -1   6     1162.57     1145.51      8.18 o 
  -1  -1   6      129.80      100.12      1.74 o 
   0  -1   6      286.48      271.10      2.45 o 
   1  -1   6      183.22      183.27      2.42 o 
   2  -1   6      189.15      171.06      2.84 o 
   3  -1   6       39.90       38.16      2.35 o 
   4  -1   6        4.02        4.98      0.74 o 
   5  -1   6        1.76        1.62      0.72 o 
   6  -1   6        8.14        5.56      1.42 o 
   7  -1   6        1.39        1.73      0.94 o 
  -9   0   6       29.26       28.00      3.58 o 
  -8   0   6       16.70       14.35      2.45 o 
  -7   0   6       47.54       42.28      3.33 o 
  -6   0   6       20.22       20.66      1.36 o 
  -5   0   6      303.39      314.40      4.14 o 
  -4   0   6       14.82       12.26      0.86 o 
  -3   0   6      329.22      326.19      3.93 o 
  -2   0   6      366.26      346.28      2.56 o 
  -1   0   6     1092.24     1104.30      7.78 o 
   0   0   6       34.47       28.22      0.82 o 
   1   0   6      157.29      129.71      2.93 o 
   2   0   6        0.43        1.62      0.93 o 
   3   0   6       17.21       18.56      1.80 o 
   4   0   6       29.02       27.25      2.07 o 
   5   0   6        1.71        0.60      0.92 o 
   6   0   6        0.00        0.43      1.63 o 
   7   0   6        2.98        0.87      0.86 o 
 -10   1   6        2.89        3.14      1.69 o 
  -8   1   6      246.59      307.69      6.42 o 
  -7   1   6       40.04       29.34      1.65 o 
  -6   1   6        0.40        0.93      0.59 o 
  -5   1   6       62.80       56.89      2.27 o 
  -4   1   6        0.23        1.21      0.74 o 
  -3   1   6      144.60      175.43      2.55 o 
  -2   1   6       27.74       31.63      1.67 o 
  -1   1   6      347.61      353.59      4.92 o 
   0   1   6      463.42      435.86      7.69 o 
   1   1   6      378.15      398.55      8.50 o 
   2   1   6      324.38      342.50     11.32 o 
   3   1   6      136.83      142.12      3.67 o 
   4   1   6      102.55      101.25      2.66 o 
   5   1   6        4.50        4.41      1.19 o 
   6   1   6        0.01        0.57      0.62 o 
 -10   2   6       29.90       28.08      3.76 o 
  -9   2   6        0.15        1.14      1.03 o 
  -8   2   6       24.82       21.46      2.54 o 
  -7   2   6        5.22        7.33      1.04 o 
  -6   2   6      126.70      129.83      3.08 o 
  -5   2   6       41.13       35.78      1.59 o 
  -4   2   6       36.50       44.09      1.55 o 
  -3   2   6      351.06      348.28      3.64 o 
  -2   2   6      299.31      271.76      6.17 o 
  -1   2   6      810.82      819.43     19.72 o 
   0   2   6      485.17      470.85     13.80 o 
   1   2   6      226.30      242.00      2.94 o 
   2   2   6      444.80      426.50      7.68 o 
   3   2   6       55.91       58.12      2.33 o 
   4   2   6       18.51       17.63      1.63 o 
   5   2   6        5.52        4.06      1.70 o 
 -10   3   6       35.99       44.47      8.75 o 
  -9   3   6        5.25        0.78      2.26 o 
  -8   3   6       31.09       34.15      3.53 o 
  -7   3   6       60.28       61.61      2.31 o 
  -6   3   6      173.38      174.70      4.20 o 
  -5   3   6       33.07       31.02      1.46 o 
  -4   3   6       33.71       30.98      1.31 o 
  -3   3   6      120.87      112.29      2.90 o 
  -2   3   6        6.26        4.09      1.17 o 
  -1   3   6       32.46       23.87      2.70 o 
   0   3   6       30.50       25.18      1.54 o 
   1   3   6       97.25       89.38      2.18 o 
   2   3   6        1.83        3.55      0.72 o 
   3   3   6       96.20       87.77      2.55 o 
   4   3   6        6.58        5.80      1.20 o 
   5   3   6        1.03        2.50      1.96 o 
  -9   4   6       53.09       55.19      6.02 o 
  -8   4   6       53.16       57.69      2.51 o 
  -7   4   6      240.68      274.60      6.41 o 
  -6   4   6      123.38      130.77      3.07 o 
  -5   4   6      432.13      474.12      7.30 o 
  -4   4   6      431.02      437.48      4.37 o 
  -3   4   6       77.70       77.20      3.63 o 
  -2   4   6       39.53       32.74      2.70 o 
  -1   4   6        4.81        3.58      0.80 o 
   0   4   6      127.00      112.72      3.23 o 
   1   4   6       32.11       24.19      1.61 o 
   2   4   6       46.33       47.62      2.23 o 
   3   4   6       51.92       49.37      2.21 o 
  -9   5   6       11.79        9.60      2.24 o 
  -8   5   6       20.87       17.72      1.50 o 
  -7   5   6       72.21       81.80      3.41 o 
  -6   5   6       26.37       25.40      1.70 o 
  -5   5   6        8.45        9.35      1.15 o 
  -4   5   6       17.26       17.30      1.34 o 
  -3   5   6        0.04       -0.38      1.00 o 
  -2   5   6        9.30        7.98      0.90 o 
  -1   5   6        0.85        1.70      0.64 o 
   0   5   6        6.19        4.14      0.75 o 
   1   5   6       97.97       89.23      2.76 o 
   2   5   6        4.67        7.06      1.29 o 
   3   5   6       32.68       33.73      3.32 o 
  -8   6   6        0.19        1.04      1.02 o 
  -7   6   6        8.65       10.41      1.37 o 
  -6   6   6      108.14      115.78      2.98 o 
  -5   6   6       33.74       29.09      1.78 o 
  -4   6   6      126.10      128.98      3.29 o 
  -3   6   6      119.06      112.85      3.40 o 
  -2   6   6      299.42      299.34      7.37 o 
  -1   6   6        6.23        6.59      1.05 o 
   0   6   6       76.36       79.07      4.69 o 
   1   6   6       14.39        9.96      1.74 o 
   2   6   6        0.01        0.16      0.86 o 
  -8   7   6        1.58        2.76      2.08 o 
  -7   7   6       28.82       27.29      3.52 o 
  -6   7   6        1.81        2.06      0.91 o 
  -5   7   6      160.38      164.63      6.91 o 
  -4   7   6      149.71      161.12     20.81 o 
  -3   7   6      146.06      166.20     17.46 o 
  -2   7   6       68.75       68.95      5.35 o 
  -1   7   6      117.30      110.92      5.19 o 
   0   7   6        6.42        6.24      1.68 o 
   1   7   6        0.13        1.06      0.92 o 
  -6   8   6       18.29       13.98      3.00 o 
  -5   8   6        6.16        4.80      2.05 o 
  -3   8   6       26.11       27.08      3.95 o 
  -2   8   6        0.77        0.98      1.67 o 
  -1   8   6        6.35        6.25      1.87 o 
  -2  -9   7        0.20        0.28      0.91 o 
  -1  -9   7        0.00        1.87      1.19 o 
   0  -9   7       13.32       10.83      1.87 o 
   1  -9   7        8.58        7.46      1.59 o 
   2  -9   7       19.54       17.20      3.84 o 
   3  -9   7       35.02       37.52      5.28 o 
   4  -9   7        7.29        6.13      2.39 o 
  -4  -8   7       26.26       24.80      3.44 o 
  -3  -8   7        0.12        0.07      1.06 o 
  -2  -8   7        0.16        0.39      1.22 o 
  -1  -8   7       13.04       14.27      2.19 o 
   0  -8   7       40.88       41.73      3.46 o 
   1  -8   7      210.57      222.25      6.46 o 
   2  -8   7       24.38       26.63      3.33 o 
   3  -8   7       10.40        8.57      1.90 o 
   4  -8   7       32.60       32.68      3.67 o 
   5  -8   7        5.64        4.74      1.54 o 
  -5  -7   7       43.66       50.50      5.09 o 
  -4  -7   7        2.13        2.90      1.12 o 
  -3  -7   7        6.23        6.24      1.25 o 
  -2  -7   7       13.01       12.51      1.91 o 
  -1  -7   7      232.36      257.24      7.75 o 
   0  -7   7       33.90       26.94      3.41 o 
   1  -7   7       20.54       21.48      3.38 o 
   2  -7   7       30.13       29.42      3.16 o 
   3  -7   7       18.34       17.33      2.50 o 
   4  -7   7        7.40        5.32      2.06 o 
   5  -7   7        0.29        1.37      0.81 o 
   6  -7   7        0.02        0.76      0.89 o 
  -6  -6   7        2.52        1.61      1.14 o 
  -5  -6   7        3.80        4.99      0.85 o 
  -4  -6   7        2.82        2.21      0.80 o 
  -3  -6   7       76.52       72.67      2.91 o 
  -2  -6   7        0.02        0.65      0.61 o 
  -1  -6   7        2.98        1.15      0.96 o 
   0  -6   7      142.09      156.85      4.77 o 
   1  -6   7        1.70       -1.64      1.64 o 
   2  -6   7       31.78       27.21      2.71 o 
   3  -6   7       19.57       18.20      2.16 o 
   4  -6   7        1.50        1.30      0.71 o 
   5  -6   7       51.55       52.59      3.84 o 
   6  -6   7       16.22       13.46      2.08 o 
  -7  -5   7        2.67        5.30      1.39 o 
  -6  -5   7       33.04       41.76      2.66 o 
  -5  -5   7        6.33        4.52      0.97 o 
  -4  -5   7       18.65       14.55      1.26 o 
  -3  -5   7       71.42       70.20      2.35 o 
  -2  -5   7      266.56      284.72      4.02 o 
  -1  -5   7       15.27       19.33      1.33 o 
   0  -5   7        6.08        5.35      0.86 o 
   1  -5   7      116.74      114.36      3.99 o 
   2  -5   7       40.82       33.17      2.50 o 
   3  -5   7      174.36      178.88      3.92 o 
   4  -5   7      235.43      265.60      9.61 o 
   5  -5   7      101.70      108.46      4.88 o 
   6  -5   7       24.76       22.32      2.05 o 
  -8  -4   7        7.73        6.67      1.66 o 
  -7  -4   7        1.03        0.95      1.14 o 
  -6  -4   7       11.20        9.76      1.53 o 
  -5  -4   7       11.37        9.45      1.10 o 
  -4  -4   7      350.84      366.27      6.01 o 
  -3  -4   7      273.45      280.90      8.09 o 
  -2  -4   7        0.82        1.73      0.56 o 
  -1  -4   7      192.76      186.73      2.72 o 
   0  -4   7      127.53      119.68      2.74 o 
   1  -4   7       50.80       44.88      2.44 o 
   2  -4   7      360.21      391.87      5.07 o 
   3  -4   7       51.69       46.99      2.79 o 
   4  -4   7      115.90      117.88      3.36 o 
   5  -4   7       22.82       21.87      1.51 o 
   6  -4   7        0.91        2.59      1.83 o 
   7  -4   7        2.01        1.28      0.99 o 
  -8  -3   7        6.15        8.59      1.67 o 
  -7  -3   7        6.70        9.71      1.86 o 
  -6  -3   7      129.22      145.13      4.82 o 
  -5  -3   7      782.45      889.01     12.08 o 
  -4  -3   7        1.93        5.17      1.17 o 
  -3  -3   7      449.16      446.78      8.42 o 
  -2  -3   7      250.29      226.98      3.28 o 
  -1  -3   7      267.50      266.29      3.54 o 
   0  -3   7        0.28        1.87      1.49 o 
   1  -3   7       15.49       16.93      1.22 o 
   2  -3   7       72.98       81.06      2.68 o 
   3  -3   7        0.02        0.81      0.64 o 
   4  -3   7        1.28        1.59      0.82 o 
   5  -3   7        7.88        6.63      1.05 o 
   6  -3   7        1.35        0.74      0.77 o 
   7  -3   7       14.62       12.26      2.60 o 
  -9  -2   7        0.43        1.16      2.21 o 
  -8  -2   7        3.52        6.53      1.59 o 
  -7  -2   7       60.46       69.58      3.10 o 
  -6  -2   7       74.38       79.97      3.36 o 
  -5  -2   7       51.55       53.81      1.94 o 
  -4  -2   7      771.31      819.81      5.84 o 
  -3  -2   7      112.29      110.49      3.11 o 
  -2  -2   7     1166.37     1180.51     10.86 o 
  -1  -2   7       11.90       15.67      0.87 o 
   0  -2   7      396.32      399.16      4.61 o 
   1  -2   7        0.88        1.03      0.57 o 
   2  -2   7       14.62       14.77      1.26 o 
   3  -2   7        0.37        0.99      0.76 o 
   4  -2   7       10.76       11.82      1.31 o 
   5  -2   7      106.21      115.01      6.05 o 
   6  -2   7       13.11       11.43      2.09 o 
  -9  -1   7        0.07        0.27      1.32 o 
  -8  -1   7        0.59        1.19      0.87 o 
  -7  -1   7        6.25        5.56      1.14 o 
  -6  -1   7      307.82      323.82      5.49 o 
  -5  -1   7        4.64        3.66      0.63 o 
  -4  -1   7        5.95        3.96      0.74 o 
  -3  -1   7       86.35       87.41      1.87 o 
  -2  -1   7       85.44       68.59      1.50 o 
  -1  -1   7      573.35      592.62      4.92 o 
   0  -1   7      829.11      877.65     13.75 o 
   1  -1   7      169.02      175.05      4.90 o 
   2  -1   7       29.59       37.16      2.14 o 
   3  -1   7        7.60        6.55      0.96 o 
   4  -1   7       37.96       37.92      3.60 o 
   5  -1   7        5.34        4.05      0.87 o 
   6  -1   7       70.99       67.03      3.31 o 
  -9   0   7        0.00        0.96      1.03 o 
  -8   0   7        0.26        1.95      0.83 o 
  -7   0   7       84.28       84.30      3.11 o 
  -6   0   7      294.35      316.30      6.49 o 
  -5   0   7      124.02      113.60      3.39 o 
  -4   0   7     1003.43      997.09     25.33 o 
  -3   0   7      445.57      435.45      8.22 o 
  -2   0   7     3030.69     3233.39     25.16 o 
  -1   0   7     1461.48     1513.10     12.31 o 
   0   0   7      637.67      685.08      8.71 o 
   1   0   7      456.35      456.61     11.15 o 
   2   0   7      177.07      176.35      5.22 o 
   3   0   7      181.68      171.07      4.94 o 
   4   0   7       31.37       29.40      1.89 o 
   5   0   7        4.58        2.00      1.10 o 
   6   0   7        0.65        0.74      0.85 o 
 -10   1   7        5.59        6.76      1.92 o 
  -9   1   7       16.73       16.10      2.35 o 
  -8   1   7       11.13        8.39      1.72 o 
  -7   1   7        0.86        2.32      0.84 o 
  -6   1   7        0.06        0.98      0.31 o 
  -5   1   7       74.12       69.57      2.15 o 
  -4   1   7      271.97      273.40      3.88 o 
  -3   1   7      192.96      191.34      4.08 o 
  -2   1   7      598.97      612.15     10.99 o 
  -1   1   7      332.00      318.77      7.37 o 
   0   1   7      604.08      590.76      9.18 o 
   1   1   7      156.88      146.12     11.39 o 
   2   1   7      111.73      100.17      5.80 o 
   3   1   7        6.89        5.94      1.04 o 
   4   1   7       16.39       14.24      1.37 o 
   5   1   7       24.96       15.59      4.14 o 
   6   1   7        0.42        1.32      1.72 o 
 -10   2   7       10.12       11.09      2.30 o 
  -9   2   7        0.39        0.43      0.94 o 
  -8   2   7      276.01      298.32     18.74 o 
  -7   2   7       54.79       51.40      3.40 o 
  -6   2   7       53.82       54.54      2.21 o 
  -5   2   7       58.01       55.65      2.18 o 
  -4   2   7       40.55       36.37      1.32 o 
  -3   2   7       21.16       19.60      2.56 o 
  -2   2   7       93.72       83.53      3.82 o 
  -1   2   7       33.30       28.72      2.32 o 
   0   2   7       47.40       47.44      3.18 o 
   1   2   7      242.12      249.27      4.75 o 
   2   2   7        9.29       11.44      1.63 o 
   3   2   7      221.66      226.10      5.32 o 
   4   2   7       59.79       52.65      4.44 o 
  -9   3   7       33.30       29.28      5.87 o 
  -8   3   7       16.88       12.18      1.53 o 
  -7   3   7       34.45       31.85      2.92 o 
  -6   3   7       19.76       23.32      1.53 o 
  -5   3   7        0.46        1.10      0.80 o 
  -4   3   7       99.56       94.85      2.00 o 
  -3   3   7       24.04       28.70      2.08 o 
  -2   3   7      530.58      562.64     11.66 o 
  -1   3   7      212.86      210.48      5.10 o 
   0   3   7      295.52      299.06      7.91 o 
   1   3   7      150.48      147.39      5.35 o 
   2   3   7      328.71      338.33      5.87 o 
   3   3   7       40.13       45.81      2.51 o 
   4   3   7       21.02       13.60      2.75 o 
  -9   4   7        2.18        1.27      0.86 o 
  -8   4   7        0.27        1.02      0.79 o 
  -7   4   7       41.07       48.61      2.12 o 
  -6   4   7        2.34        0.81      1.11 o 
  -5   4   7      169.13      175.16      3.26 o 
  -4   4   7        2.68        3.54      1.10 o 
  -3   4   7       10.39        9.38      1.49 o 
  -2   4   7       21.13       17.47      2.17 o 
  -1   4   7        3.25        2.35      0.76 o 
   0   4   7       75.59       75.46      4.25 o 
   1   4   7       17.15       18.50      2.00 o 
   2   4   7       24.50       26.39      2.45 o 
   3   4   7       37.90       31.28      2.44 o 
   4   4   7        8.78        8.47      2.16 o 
  -9   5   7        1.48        0.16      1.52 o 
  -8   5   7       15.01       15.05      1.42 o 
  -7   5   7       60.40       53.60      2.25 o 
  -6   5   7      152.90      162.75      6.39 o 
  -5   5   7        3.14        3.37      1.36 o 
  -4   5   7      595.39      674.22     13.45 o 
  -3   5   7       41.64       46.74      3.37 o 
  -2   5   7        5.95        4.89      2.02 o 
  -1   5   7        0.01        0.35      0.74 o 
   0   5   7        0.13        0.12      0.97 o 
   1   5   7       30.49       26.51      2.52 o 
   2   5   7       23.58       29.03      2.70 o 
   3   5   7        1.89        1.06      1.66 o 
  -8   6   7       23.25       20.81      2.11 o 
  -7   6   7        0.71        0.50      1.03 o 
  -6   6   7      116.52      122.60      5.29 o 
  -5   6   7       28.90       31.10      2.40 o 
  -4   6   7       26.13       19.09      2.68 o 
  -3   6   7        1.16        1.29      0.83 o 
  -2   6   7       13.30       10.78      1.68 o 
  -1   6   7       21.81       20.64      2.53 o 
   0   6   7       33.72       34.97      3.59 o 
   1   6   7        1.94        1.73      0.90 o 
  -7   7   7       17.42       14.94      2.74 o 
  -6   7   7       90.31       86.01      3.67 o 
  -5   7   7        0.70        2.45      1.08 o 
  -4   7   7        7.86        7.21      1.23 o 
  -3   7   7       39.43       31.40      3.92 o 
  -2   7   7       35.70       28.95      3.04 o 
  -1   7   7       12.14       11.14      2.50 o 
   0   7   7        0.96        0.71      0.88 o 
  -5   8   7       13.26       14.05      2.73 o 
  -4   8   7        1.88        1.72      2.40 o 
  -3   8   7        8.72        5.85      2.44 o 
  -2  -9   8        6.60        5.96      1.62 o 
  -1  -9   8       30.76       31.60      3.41 o 
   0  -9   8       45.67       43.32      4.00 o 
   1  -9   8        7.29        4.60      1.60 o 
   2  -9   8        1.65        1.81      1.66 o 
   3  -9   8        7.27        7.55      1.17 o 
  -4  -8   8        3.72        2.97      2.16 o 
  -3  -8   8        5.55        8.85      1.68 o 
  -2  -8   8       12.99       13.61      2.15 o 
  -1  -8   8        0.18        0.60      0.79 o 
   0  -8   8        3.05        3.30      1.36 o 
   1  -8   8       27.43       32.44      3.45 o 
   2  -8   8       29.67       24.48      2.96 o 
   3  -8   8        0.01        0.32      1.15 o 
   4  -8   8        6.56        4.39      2.21 o 
  -5  -7   8        0.09        2.00      1.63 o 
  -4  -7   8        8.41        4.87      1.72 o 
  -3  -7   8        3.93        4.24      1.43 o 
  -2  -7   8       20.54       17.76      2.20 o 
  -1  -7   8       17.56       21.05      2.73 o 
   0  -7   8      104.87      103.91      3.94 o 
   1  -7   8      164.61      167.30      6.58 o 
   2  -7   8       70.15       71.30      4.86 o 
   3  -7   8       37.80       35.12      3.41 o 
   4  -7   8       44.39       45.39      4.17 o 
   5  -7   8       18.15       10.65      1.92 o 
  -6  -6   8       12.40        8.99      1.76 o 
  -5  -6   8        6.87        5.74      0.97 o 
  -4  -6   8        0.77        1.45      0.71 o 
  -3  -6   8        1.99        1.89      0.56 o 
  -2  -6   8        0.84        2.52      0.86 o 
  -1  -6   8      468.95      509.49      8.96 o 
   0  -6   8       81.27       82.06      4.50 o 
   1  -6   8      350.89      394.48      9.67 o 
   2  -6   8       51.33       57.49      3.93 o 
   3  -6   8      217.05      245.07      6.62 o 
   4  -6   8       10.45       10.94      1.67 o 
   5  -6   8        6.97        6.60      2.23 o 
   6  -6   8        0.13        0.94      1.52 o 
  -7  -5   8        5.74        4.68      1.76 o 
  -6  -5   8       30.67       30.20      2.55 o 
  -5  -5   8       56.59       59.89      2.56 o 
  -4  -5   8       30.36       25.92      1.62 o 
  -3  -5   8       45.65       50.84      2.35 o 
  -2  -5   8        8.19        6.21      1.52 o 
  -1  -5   8        1.41        1.57      0.66 o 
   0  -5   8       54.78       59.09      3.17 o 
   1  -5   8       35.43       34.97      2.07 o 
   2  -5   8        1.09        2.11      0.68 o 
   3  -5   8        4.30        5.27      0.88 o 
   4  -5   8        3.48        4.83      2.78 o 
   5  -5   8        0.26        2.67      1.00 o 
   6  -5   8        0.59        0.75      1.57 o 
  -8  -4   8        0.51        1.38      1.22 o 
  -7  -4   8       96.06      106.86      4.16 o 
  -6  -4   8       67.44       72.85      4.61 o 
  -5  -4   8      150.68      152.60      4.13 o 
  -4  -4   8        3.31        4.97      1.02 o 
  -3  -4   8      907.21      967.74      6.93 o 
  -2  -4   8        2.46        4.50      1.10 o 
  -1  -4   8       65.88       65.42      2.03 o 
   0  -4   8        0.08        0.49      0.72 o 
   1  -4   8      217.10      235.08      3.59 o 
   2  -4   8        4.95        6.54      0.94 o 
   3  -4   8       28.29       26.51      1.87 o 
   4  -4   8       58.25       67.51      2.47 o 
   5  -4   8       77.76       76.19      3.19 o 
   6  -4   8       29.32       27.58      2.13 o 
  -8  -3   8       21.98       21.24      2.40 o 
  -7  -3   8       47.52       41.43      3.30 o 
  -6  -3   8       68.28       68.25      2.43 o 
  -5  -3   8      134.92      141.81      3.15 o 
  -4  -3   8        6.35        6.53      1.57 o 
  -3  -3   8       47.36       40.76      1.76 o 
  -2  -3   8       14.38       12.82      0.98 o 
  -1  -3   8        3.43        2.39      0.87 o 
   0  -3   8        1.91        1.41      0.70 o 
   1  -3   8      155.60      162.90      2.86 o 
   2  -3   8       61.96       61.07      2.55 o 
   3  -3   8      294.64      331.89      6.15 o 
   4  -3   8      120.14      129.48      3.88 o 
   5  -3   8       55.89       58.75      2.89 o 
   6  -3   8        9.97       13.18      1.76 o 
  -9  -2   8        3.20        1.59      1.49 o 
  -8  -2   8       39.45       40.52      2.73 o 
  -7  -2   8        0.76       -0.10      1.58 o 
  -6  -2   8        6.34        4.39      0.88 o 
  -5  -2   8      816.35      876.84     13.33 o 
  -4  -2   8        6.26        5.55      0.81 o 
  -3  -2   8      228.55      237.90      5.31 o 
  -2  -2   8      414.66      438.02      4.58 o 
  -1  -2   8      126.35      131.10      2.55 o 
   0  -2   8       13.08       15.17      1.10 o 
   1  -2   8       15.11       16.03      1.16 o 
   2  -2   8        0.70        0.31      0.57 o 
   3  -2   8        2.68        3.46      0.80 o 
   4  -2   8       31.62       31.71      1.74 o 
   5  -2   8       40.90       37.60      4.01 o 
   6  -2   8        0.08       -1.13      1.62 o 
  -9  -1   8        3.59        6.66      3.31 o 
  -8  -1   8        0.03       -0.14      1.26 o 
  -7  -1   8       24.97       20.75      1.70 o 
  -6  -1   8       52.60       45.29      1.79 o 
  -5  -1   8       24.71       27.14      1.53 o 
  -4  -1   8      406.28      424.03      6.17 o 
  -3  -1   8      281.12      275.14      3.44 o 
  -2  -1   8      433.63      448.85      7.47 o 
  -1  -1   8      628.82      648.67      6.83 o 
   0  -1   8        2.55        2.87      1.76 o 
   1  -1   8      501.47      525.87      8.65 o 
   2  -1   8        3.73        5.44      0.76 o 
   3  -1   8       15.85       13.54      1.98 o 
   4  -1   8        4.26        3.77      0.84 o 
   5  -1   8        9.21        5.88      1.27 o 
   6  -1   8        4.33        3.49      1.80 o 
  -9   0   8       28.74       23.22      3.15 o 
  -8   0   8        3.47        2.51      0.99 o 
  -7   0   8       87.72       87.72      3.66 o 
  -6   0   8      104.54       89.92      2.96 o 
  -5   0   8       37.82       32.76      1.73 o 
  -4   0   8        9.92       10.44      1.12 o 
  -3   0   8      441.37      460.11      5.92 o 
  -2   0   8       15.17       14.78      1.46 o 
  -1   0   8       88.79       85.55      4.10 o 
   0   0   8       16.66       19.80      2.00 o 
   1   0   8      159.11      163.51      5.16 o 
   2   0   8        0.75        1.57      0.44 o 
   3   0   8        2.63        2.91      0.82 o 
   4   0   8        0.14        1.34      0.88 o 
   5   0   8        3.19        4.35      1.87 o 
  -9   1   8       19.23       16.62      2.65 o 
  -8   1   8        0.43        0.88      0.60 o 
  -7   1   8       15.87       16.76      1.45 o 
  -6   1   8        4.17        4.52      0.81 o 
  -5   1   8        1.01        1.70      0.47 o 
  -4   1   8       14.76       12.42      1.44 o 
  -3   1   8       78.98       86.52      6.38 o 
  -2   1   8       23.59       23.58      2.65 o 
  -1   1   8     1389.70     1534.17     15.85 o 
   0   1   8        0.53        1.79      1.73 o 
   1   1   8       20.14       19.00      2.21 o 
   2   1   8       52.84       49.59      3.38 o 
   3   1   8        9.84        6.58      1.35 o 
   4   1   8       20.07       19.20      4.85 o 
  -9   2   8        7.68        5.08      1.54 o 
  -8   2   8        2.97        3.18      1.11 o 
  -7   2   8       21.64       24.34      2.01 o 
  -6   2   8       18.77       17.28      1.59 o 
  -5   2   8        0.25        0.26      0.81 o 
  -4   2   8      199.24      205.95      4.45 o 
  -3   2   8      135.04      138.91      4.78 o 
  -2   2   8       10.04       10.81      1.77 o 
  -1   2   8       76.00       78.61      5.02 o 
   0   2   8      267.13      241.18      7.71 o 
   1   2   8        7.29        7.60      2.32 o 
   2   2   8       30.97       21.10      2.30 o 
   3   2   8        1.99        4.50      1.12 o 
   4   2   8        1.66        1.43      1.84 o 
  -9   3   8        8.02        7.47      1.67 o 
  -8   3   8       20.76       16.45      1.74 o 
  -7   3   8      133.80      123.61      7.19 o 
  -6   3   8      143.58      146.35      4.36 o 
  -5   3   8       49.22       52.18      2.60 o 
  -4   3   8        2.13        2.88      1.20 o 
  -3   3   8      426.00      447.32     11.71 o 
  -2   3   8      309.21      306.39      7.89 o 
  -1   3   8       38.11       35.15      3.64 o 
   0   3   8        3.50        4.22      0.98 o 
   1   3   8       21.03       21.75      2.27 o 
   2   3   8        8.87        6.71      1.36 o 
   3   3   8        1.75        1.46      0.81 o 
   4   3   8        9.74       10.06      2.28 o 
  -9   4   8       28.40       24.45      3.54 o 
  -8   4   8       65.98       64.78      3.34 o 
  -7   4   8        6.16        6.69      2.22 o 
  -6   4   8        1.43        2.28      1.34 o 
  -5   4   8       60.23       69.91      3.35 o 
  -4   4   8       47.49       41.72      2.45 o 
  -3   4   8      338.26      338.35     16.38 o 
  -2   4   8       13.15       10.41      1.44 o 
  -1   4   8      131.18      134.86      4.94 o 
   0   4   8        2.17        3.60      1.43 o 
   1   4   8       10.89       14.50      2.02 o 
   2   4   8        6.01        2.48      0.92 o 
   3   4   8       15.60       12.86      2.92 o 
  -8   5   8        1.73        2.71      1.12 o 
  -7   5   8        5.98        8.13      2.22 o 
  -6   5   8       17.37       17.87      2.46 o 
  -5   5   8      167.20      181.18      5.14 o 
  -4   5   8        5.03        3.23      1.44 o 
  -3   5   8      100.39       95.63      4.95 o 
  -2   5   8       62.87       73.52      4.42 o 
  -1   5   8       18.97       22.73      2.71 o 
   0   5   8        5.20        6.16      1.04 o 
   1   5   8        0.52        0.21      0.90 o 
   2   5   8        1.19        0.66      0.90 o 
  -8   6   8        0.98        2.59      1.24 o 
  -7   6   8        5.11        4.31      1.32 o 
  -6   6   8        1.77       -0.17      1.00 o 
  -5   6   8        0.08       -0.60      1.02 o 
  -4   6   8       94.79      104.83      4.94 o 
  -3   6   8        2.12        3.50      1.40 o 
  -2   6   8       17.61       15.32      2.40 o 
  -1   6   8        0.06        0.59      1.16 o 
   0   6   8        4.33        5.58      1.33 o 
  -6   7   8       23.94       19.44      3.13 o 
  -5   7   8        0.13        0.92      0.61 o 
  -4   7   8        6.44        3.98      1.42 o 
  -3   7   8        1.98        1.12      0.84 o 
  -2   7   8        3.13        1.42      1.67 o 
  -1   7   8        9.89        7.71      2.62 o 
  -1  -9   9        0.73        1.14      1.91 o 
   0  -9   9        0.54        0.77      2.10 o 
   1  -9   9       16.94       16.84      4.45 o 
   2  -9   9       16.22        9.28      3.14 o 
  -3  -8   9        1.85        2.10      1.08 o 
  -2  -8   9       37.73       36.88      3.69 o 
  -1  -8   9       26.40       27.66      3.13 o 
   0  -8   9      235.62      252.82      7.94 o 
   1  -8   9        0.19        0.71      1.94 o 
   2  -8   9       18.89       17.83      2.71 o 
   3  -8   9        5.57        3.10      1.02 o 
  -5  -7   9        0.00       -0.40      1.50 o 
  -4  -7   9        3.22        4.21      1.19 o 
  -3  -7   9       42.92       49.94      4.03 o 
  -2  -7   9       70.54       71.12      4.40 o 
  -1  -7   9       55.69       60.96      4.29 o 
   0  -7   9       10.49       11.49      1.81 o 
   1  -7   9      122.25      127.63      5.93 o 
   2  -7   9        7.58        6.07      1.59 o 
   3  -7   9        6.01        8.30      1.51 o 
   4  -7   9        4.76        4.14      1.72 o 
  -6  -6   9       53.70       57.13      4.67 o 
  -5  -6   9       19.90       18.45      1.46 o 
  -4  -6   9        1.03        2.48      1.00 o 
  -3  -6   9       35.21       35.93      3.42 o 
  -2  -6   9       22.82       17.46      1.47 o 
  -1  -6   9      273.26      270.02      6.49 o 
   0  -6   9        2.29        2.81      1.35 o 
   1  -6   9        1.63        3.66      1.38 o 
   2  -6   9        1.21        1.95      0.95 o 
   3  -6   9        2.51        3.84      1.44 o 
   4  -6   9        2.43        2.01      2.08 o 
   5  -6   9        0.15        1.45      1.45 o 
  -7  -5   9        5.20        5.58      1.57 o 
  -6  -5   9        2.16        1.99      1.17 o 
  -5  -5   9        1.24        1.04      0.77 o 
  -4  -5   9       22.32       24.08      1.57 o 
  -3  -5   9       25.96       22.93      1.50 o 
  -2  -5   9       97.27       87.30      3.47 o 
  -1  -5   9       51.20       52.17      2.18 o 
   0  -5   9        9.58       12.93      1.31 o 
   1  -5   9       90.28       96.94      3.36 o 
   2  -5   9       91.19      107.53      3.00 o 
   3  -5   9        9.18       12.27      1.64 o 
   4  -5   9      150.21      169.94      4.59 o 
   5  -5   9        2.06        1.06      1.18 o 
  -7  -4   9        4.15        5.01      1.42 o 
  -6  -4   9      121.01      118.97      3.04 o 
  -5  -4   9       52.07       49.95      2.10 o 
  -4  -4   9      172.52      164.74      3.43 o 
  -3  -4   9       10.66       10.38      1.10 o 
  -2  -4   9       30.15       26.54      1.44 o 
  -1  -4   9        3.54        4.01      0.83 o 
   0  -4   9      182.83      180.55      4.24 o 
   1  -4   9        6.57        6.14      0.92 o 
   2  -4   9      178.20      187.04      3.41 o 
   3  -4   9       69.93       76.42      6.86 o 
   4  -4   9        0.27       -0.21      0.90 o 
   5  -4   9       68.22       67.78      3.65 o 
  -8  -3   9        0.91        0.04      1.10 o 
  -7  -3   9       55.17       51.93      2.94 o 
  -6  -3   9       64.90       60.39      2.37 o 
  -5  -3   9       91.52       88.85      2.43 o 
  -4  -3   9       30.06       24.40      1.40 o 
  -3  -3   9      167.01      160.88      3.42 o 
  -2  -3   9       29.41       31.78      4.20 o 
  -1  -3   9        0.58        0.32      0.73 o 
   0  -3   9       47.15       37.44      1.92 o 
   1  -3   9      178.36      175.02      5.50 o 
   2  -3   9       29.66       30.74      1.95 o 
   3  -3   9      311.63      330.58      4.60 o 
   4  -3   9       16.55       14.32      1.79 o 
  -8  -2   9        0.36        1.30      1.06 o 
  -7  -2   9       56.55       59.05      3.00 o 
  -6  -2   9       81.87       78.96      2.84 o 
  -5  -2   9       93.80       88.27      2.39 o 
  -4  -2   9       59.01       60.55      2.43 o 
  -3  -2   9       23.47       21.88      1.24 o 
  -2  -2   9       19.31       18.32      1.00 o 
  -1  -2   9      324.82      329.88      7.48 o 
   0  -2   9        1.03        0.89      0.51 o 
   1  -2   9       97.03       86.72      3.07 o 
   2  -2   9      230.44      234.14      7.55 o 
   3  -2   9      129.08      147.36      5.61 o 
   4  -2   9        4.31        3.11      1.46 o 
   5  -2   9       14.05       13.57      2.60 o 
  -9  -1   9        1.39        4.26      1.15 o 
  -8  -1   9       22.62       28.45      2.31 o 
  -7  -1   9       46.74       51.57      2.15 o 
  -6  -1   9       22.18       26.26      1.41 o 
  -5  -1   9        0.03        1.53      0.70 o 
  -4  -1   9      111.71       98.54      2.13 o 
  -3  -1   9       49.64       50.45      2.41 o 
  -2  -1   9       53.67       59.32      2.53 o 
  -1  -1   9       84.23       81.47      3.00 o 
   0  -1   9      333.92      350.80      5.96 o 
   1  -1   9      264.59      279.72      5.29 o 
   2  -1   9        2.44        1.09      1.06 o 
   3  -1   9        0.46        2.74      1.16 o 
   4  -1   9       57.78       57.07      4.44 o 
   5  -1   9       22.22       20.24      2.93 o 
  -9   0   9        6.08        6.91      1.40 o 
  -8   0   9        6.56        9.00      2.73 o 
  -7   0   9       20.76       24.20      2.28 o 
  -6   0   9       16.92       12.82      1.73 o 
  -5   0   9       12.65        7.83      1.09 o 
  -4   0   9       40.03       33.10      2.15 o 
  -3   0   9       75.73       69.92      5.62 o 
  -2   0   9      161.53      174.31      6.09 o 
  -1   0   9        2.37        6.31      2.07 o 
   0   0   9       82.49       85.76      4.32 o 
   1   0   9      261.35      246.39      5.66 o 
   2   0   9      166.76      170.45      5.34 o 
   3   0   9       10.63       13.84      1.73 o 
   4   0   9       62.04       65.09      5.39 o 
  -9   1   9        4.13        4.32      2.73 o 
  -8   1   9       16.54       12.11      2.19 o 
  -7   1   9        2.16        2.44      0.89 o 
  -6   1   9       54.78       52.83      2.95 o 
  -5   1   9       44.80       35.61      2.70 o 
  -4   1   9       90.18       81.90      3.23 o 
  -3   1   9       15.62       13.89      1.57 o 
  -2   1   9       35.83       36.40      3.37 o 
  -1   1   9      351.78      343.54     10.47 o 
   0   1   9       23.42       19.37      2.40 o 
   1   1   9       12.75       12.76      1.78 o 
   2   1   9       17.40       20.57      2.37 o 
   3   1   9       38.60       35.24      2.96 o 
   4   1   9       23.96       26.11      4.08 o 
  -9   2   9        3.49        4.62      2.12 o 
  -8   2   9       13.73        5.73      1.54 o 
  -7   2   9       10.47       13.98      1.93 o 
  -6   2   9      275.57      299.14      8.85 o 
  -5   2   9        1.42        2.48      1.35 o 
  -4   2   9      348.33      375.39      9.33 o 
  -3   2   9      288.45      310.70     13.41 o 
  -2   2   9      205.19      214.38      6.28 o 
  -1   2   9       46.28       39.29      7.38 o 
   0   2   9       88.31       94.18      4.75 o 
   1   2   9       14.27       11.16      1.60 o 
   2   2   9        0.17       -0.11      1.04 o 
   3   2   9        1.82        2.21      1.30 o 
  -9   3   9        0.14        1.73      1.97 o 
  -8   3   9       49.77       54.95      3.18 o 
  -7   3   9        4.24        6.96      1.41 o 
  -6   3   9       69.34       79.12      3.57 o 
  -5   3   9      217.64      233.91      5.35 o 
  -4   3   9       78.52       77.08      3.13 o 
  -3   3   9       31.39       32.07      3.26 o 
  -2   3   9      109.11      112.69      5.40 o 
  -1   3   9        6.01        8.17      1.11 o 
   0   3   9       22.82       24.37      2.50 o 
   1   3   9        1.80        0.00      1.03 o 
   2   3   9        0.44        0.80      0.72 o 
   3   3   9        2.44        0.96      1.07 o 
  -8   4   9       10.58        9.73      1.61 o 
  -7   4   9       67.83       68.02      3.37 o 
  -6   4   9        9.57       10.60      1.97 o 
  -5   4   9       16.27       18.03      2.17 o 
  -4   4   9        1.83        2.33      2.72 o 
  -3   4   9        5.47        5.31      1.34 o 
  -2   4   9       17.21       19.43      3.43 o 
  -1   4   9       38.83       39.75      4.70 o 
   0   4   9       55.81       61.05      4.56 o 
   1   4   9       62.20       69.39      6.32 o 
   2   4   9        0.81        0.91      1.25 o 
  -8   5   9        0.99        2.15      1.30 o 
  -7   5   9        1.68        2.67      1.23 o 
  -6   5   9        0.14        1.34      1.09 o 
  -5   5   9       12.55       10.26      1.75 o 
  -4   5   9       54.45       56.84      4.56 o 
  -3   5   9       95.64      104.65      6.76 o 
  -2   5   9      289.22      324.03     13.19 o 
  -1   5   9       71.50       84.93     11.73 o 
   0   5   9      100.31      114.73     10.15 o 
   1   5   9       34.02       32.94      6.34 o 
  -7   6   9        0.68        2.14      1.18 o 
  -6   6   9        0.08        2.46      1.30 o 
  -5   6   9        9.20        7.83      1.51 o 
  -4   6   9       58.51       53.77      6.93 o 
  -3   6   9       10.65        9.11      1.47 o 
  -2   6   9       36.30       42.14      7.30 o 
  -1   6   9       18.27       15.80      3.01 o 
  -3  -8  10        0.40        0.83      1.34 o 
  -2  -8  10       15.17       17.50      2.44 o 
  -1  -8  10        0.24       -0.50      1.45 o 
   0  -8  10       12.84       10.52      1.66 o 
   1  -8  10        8.85        7.59      2.22 o 
   2  -8  10        0.76        2.15      1.38 o 
  -4  -7  10        0.00       -0.07      0.98 o 
  -3  -7  10       10.20        9.99      1.88 o 
  -2  -7  10        0.64        0.73      1.57 o 
  -1  -7  10        0.93        2.20      2.79 o 
   0  -7  10       58.25       59.99      4.09 o 
   1  -7  10        2.85        4.58      1.37 o 
   2  -7  10        4.97        7.35      1.37 o 
   3  -7  10        2.32        1.58      1.02 o 
  -6  -6  10        3.27        6.18      2.82 o 
  -5  -6  10        6.87        6.76      1.57 o 
  -4  -6  10        3.20        1.96      1.07 o 
  -3  -6  10        7.08        5.53      1.20 o 
  -2  -6  10       25.40       27.73      2.81 o 
  -1  -6  10       47.12       44.30      3.29 o 
   0  -6  10       44.82       44.91      3.08 o 
   1  -6  10        4.25        4.79      1.32 o 
   2  -6  10        7.97       10.08      1.58 o 
   3  -6  10       21.44       25.38      2.38 o 
   4  -6  10        8.40        7.55      2.50 o 
  -6  -5  10       21.52       15.47      1.92 o 
  -5  -5  10        1.44        3.63      1.49 o 
  -4  -5  10        0.80        2.35      0.96 o 
  -3  -5  10       15.22       16.84      1.35 o 
  -2  -5  10       26.66       21.71      1.44 o 
  -1  -5  10       56.58       51.71      2.52 o 
   0  -5  10      126.97      117.47      4.01 o 
   1  -5  10      104.68      105.24      4.23 o 
   2  -5  10       10.20        9.47      1.06 o 
   3  -5  10        0.40        2.81      1.23 o 
   4  -5  10       53.88       58.55      4.61 o 
  -7  -4  10       39.73       33.16      2.39 o 
  -6  -4  10        3.71        2.29      0.78 o 
  -5  -4  10        0.23        2.26      0.90 o 
  -4  -4  10       23.90       23.80      1.44 o 
  -3  -4  10       12.65       14.76      1.24 o 
  -2  -4  10      176.53      180.11      3.42 o 
  -1  -4  10      355.89      363.02      8.51 o 
   0  -4  10        0.86        0.43      0.58 o 
   1  -4  10       28.26       24.73      1.75 o 
   2  -4  10       43.14       32.84      2.91 o 
   3  -4  10        4.91        2.99      1.04 o 
   4  -4  10       82.33       85.92      3.59 o 
  -8  -3  10        4.65        6.69      1.81 o 
  -7  -3  10       17.46       14.39      1.76 o 
  -6  -3  10        0.02        1.12      0.74 o 
  -5  -3  10       16.56       19.34      1.43 o 
  -4  -3  10       15.14       20.28      1.45 o 
  -3  -3  10      110.15      107.08      2.51 o 
  -2  -3  10        2.16        1.48      0.88 o 
  -1  -3  10        0.24        0.50      1.21 o 
   0  -3  10        8.63        8.22      1.37 o 
   1  -3  10       30.35       32.33      2.83 o 
   2  -3  10       91.07       97.58      4.14 o 
   3  -3  10        0.13        1.24      0.89 o 
   4  -3  10        7.86        6.53      1.87 o 
  -8  -2  10       33.88       44.37      4.62 o 
  -7  -2  10        1.06        3.39      1.13 o 
  -6  -2  10        1.92        2.92      0.93 o 
  -5  -2  10        0.00        0.58      0.94 o 
  -4  -2  10       34.74       33.96      3.45 o 
  -3  -2  10      115.39      107.43      3.63 o 
  -2  -2  10       94.25       78.31      3.02 o 
  -1  -2  10      356.94      368.45      6.35 o 
   0  -2  10       88.59       99.13      8.98 o 
   1  -2  10      129.58      150.56      4.44 o 
   2  -2  10       11.37       16.10      2.08 o 
   3  -2  10      271.69      291.48     12.13 o 
   4  -2  10       15.66       17.15      1.88 o 
  -8  -1  10       12.47       15.60      3.52 o 
  -7  -1  10        7.00        7.38      1.23 o 
  -6  -1  10        0.41        2.58      1.33 o 
  -5  -1  10       13.51       11.83      1.50 o 
  -4  -1  10       46.97       37.68      2.46 o 
  -3  -1  10        3.76        3.62      1.22 o 
  -2  -1  10       96.10      101.69      3.95 o 
  -1  -1  10       27.16       30.67      6.23 o 
   0  -1  10      176.35      188.71      9.06 o 
   1  -1  10      232.71      252.93      5.56 o 
   2  -1  10      139.71      138.41      5.22 o 
   3  -1  10       96.36      104.54      5.46 o 
   4  -1  10        7.46        3.48      1.87 o 
  -7   0  10       60.85       68.90      3.17 o 
  -6   0  10       94.50       94.75     10.33 o 
  -5   0  10      203.63      200.85      4.75 o 
  -4   0  10        5.27        1.68      1.22 o 
  -3   0  10      339.66      338.34     12.32 o 
  -2   0  10       47.44       54.01      4.18 o 
  -1   0  10        0.10        1.08      0.97 o 
   0   0  10       33.69       32.69      2.59 o 
   1   0  10        0.17        0.03      1.06 o 
   2   0  10        1.79        1.61      0.57 o 
   3   0  10        0.55        1.89      1.16 o 
   4   0  10        1.49        1.09      1.86 o 
  -9   1  10       10.97       16.92      3.51 o 
  -8   1  10       41.32       45.41      4.19 o 
  -7   1  10      124.81      135.69      5.23 o 
  -6   1  10       54.12       58.09      2.90 o 
  -5   1  10      186.36      198.39      6.68 o 
  -4   1  10      206.16      208.76      9.97 o 
  -3   1  10       81.65       86.22      5.50 o 
  -2   1  10      126.59      127.11      5.85 o 
  -1   1  10       45.04       49.07      3.73 o 
   0   1  10       65.49       65.73      4.46 o 
   1   1  10       61.98       69.75      5.93 o 
   2   1  10        0.94        1.01      1.01 o 
   3   1  10       31.65       32.54      3.08 o 
  -9   2  10        1.51        1.23      1.84 o 
  -8   2  10       17.24       17.71      2.31 o 
  -7   2  10       12.10        6.53      1.27 o 
  -6   2  10      107.66      105.78      3.99 o 
  -5   2  10        1.28        2.62      1.43 o 
  -4   2  10       97.89      104.81      3.98 o 
  -3   2  10        1.34        2.24      2.85 o 
  -2   2  10        0.07        1.50      0.79 o 
  -1   2  10        2.14        3.21      1.17 o 
   0   2  10       35.84       40.09      4.65 o 
   1   2  10        2.91        2.97      1.00 o 
   2   2  10        8.07        7.84      1.51 o 
  -8   3  10        8.64        8.18      2.15 o 
  -7   3  10        3.25        1.54      1.42 o 
  -6   3  10       14.67        9.97      1.96 o 
  -5   3  10       70.76       66.57      3.30 o 
  -4   3  10      120.82      119.41      4.41 o 
  -3   3  10      184.46      195.60     10.21 o 
  -2   3  10      234.89      246.56      5.74 o 
  -1   3  10      136.69      152.79      5.75 o 
   0   3  10        0.09        0.38      0.93 o 
   1   3  10       21.51       23.84      3.39 o 
   2   3  10        0.83        0.94      0.80 o 
  -8   4  10        2.31        1.32      1.30 o 
  -7   4  10        6.58        8.35      1.62 o 
  -6   4  10       40.34       38.30      2.56 o 
  -5   4  10       54.93       60.84      4.16 o 
  -4   4  10      121.07      131.44      5.80 o 
  -3   4  10      141.15      157.77      6.53 o 
  -2   4  10       12.72       14.37      2.48 o 
  -1   4  10       59.98       52.07      4.28 o 
   0   4  10       26.08       21.06      4.55 o 
   1   4  10        5.60        2.98      1.12 o 
  -7   5  10        7.12        5.74      2.84 o 
  -6   5  10        0.07        0.22      1.04 o 
  -5   5  10        0.91        2.31      2.28 o 
  -4   5  10        0.00       -0.93      1.16 o 
  -3   5  10        0.22        1.92      1.02 o 
  -2   5  10       16.18       16.32      2.46 o 
  -1   5  10        2.13        1.41      1.07 o 
  -5   6  10        0.93        2.57      0.98 o 
  -4   6  10        0.61        1.49      1.03 o 
  -3   6  10        3.24        1.00      0.87 o 
  -1  -8  11        0.90        2.61      1.34 o 
   0  -8  11        0.20        2.92      1.14 o 
  -4  -7  11       12.89       10.01      2.12 o 
  -3  -7  11        9.28        7.61      1.46 o 
  -2  -7  11       19.25       17.35      2.02 o 
  -1  -7  11       18.69       12.60      1.89 o 
   0  -7  11        3.09        3.40      1.12 o 
   1  -7  11        9.43        4.41      2.42 o 
   2  -7  11        0.84        0.98      1.66 o 
  -5  -6  11       74.35       87.22      5.20 o 
  -4  -6  11       24.04       21.04      3.28 o 
  -3  -6  11       92.65       91.39      3.76 o 
  -2  -6  11       96.30       93.59      4.64 o 
  -1  -6  11       79.39       72.75      3.49 o 
   0  -6  11       31.30       26.79      4.74 o 
   1  -6  11       14.67       15.13      3.21 o 
   2  -6  11       46.28       45.32      4.44 o 
   3  -6  11        0.95        0.79      1.51 o 
  -6  -5  11       19.67       15.61      2.58 o 
  -5  -5  11       59.07       61.84      2.46 o 
  -4  -5  11       68.89       72.32      3.05 o 
  -3  -5  11       46.25       45.59      2.05 o 
  -2  -5  11       57.96       58.80      3.67 o 
  -1  -5  11        0.10        1.26      0.66 o 
   0  -5  11       11.20        9.51      2.72 o 
   1  -5  11       16.39       11.23      1.63 o 
   2  -5  11        3.28        3.17      2.62 o 
  -7  -4  11        0.04        0.77      1.64 o 
  -6  -4  11       30.60       28.04      3.03 o 
  -5  -4  11        1.08        1.56      0.93 o 
  -4  -4  11        0.48       -0.05      1.18 o 
  -3  -4  11        3.97        4.31      1.25 o 
  -2  -4  11       18.25       15.69      1.63 o 
  -1  -4  11        1.85        1.49      1.41 o 
   0  -4  11      197.71      196.47     10.98 o 
   1  -4  11        0.05        0.91      0.75 o 
   2  -4  11       42.99       45.52      4.59 o 
   3  -4  11        2.13        3.01      1.17 o 
  -7  -3  11        1.32        3.02      1.78 o 
  -6  -3  11        6.11        4.53      1.65 o 
  -5  -3  11        0.68        1.38      1.07 o 
  -4  -3  11        9.89       12.36      1.68 o 
  -3  -3  11       16.12       17.11      1.81 o 
  -2  -3  11      183.46      191.90     10.50 o 
  -1  -3  11      313.65      334.81      9.47 o 
   0  -3  11      150.23      154.02      5.40 o 
   1  -3  11      199.62      204.76      5.96 o 
   2  -3  11       69.12       73.28      5.65 o 
   3  -3  11       44.91       45.29      4.20 o 
  -8  -2  11       18.50       15.16      2.56 o 
  -7  -2  11       53.11       61.10      5.06 o 
  -6  -2  11       27.43       22.39      2.03 o 
  -5  -2  11        4.22        4.44      1.41 o 
  -4  -2  11        0.01        0.53      1.11 o 
  -3  -2  11      144.79      143.94      4.28 o 
  -2  -2  11       51.63       60.45      3.18 o 
  -1  -2  11      226.18      227.66      5.51 o 
   0  -2  11       29.28       26.88      2.77 o 
   1  -2  11       69.64       57.77      3.77 o 
   2  -2  11       15.37       13.77      1.99 o 
   3  -2  11        0.72        1.36      1.21 o 
  -8  -1  11       28.01       37.59      4.66 o 
  -7  -1  11       43.18       34.51      2.41 o 
  -6  -1  11       27.37       29.01      2.26 o 
  -5  -1  11       14.49       14.63      1.89 o 
  -4  -1  11       24.37       20.53      2.23 o 
  -3  -1  11       17.82       14.68      2.22 o 
  -2  -1  11        0.03        1.67      1.03 o 
  -1  -1  11        1.55        0.35      0.87 o 
   0  -1  11        5.82        5.66      2.03 o 
   1  -1  11       13.32       13.73      1.73 o 
   2  -1  11        1.52        2.75      1.41 o 
   3  -1  11        0.59        0.22      1.02 o 
  -8   0  11       25.13       26.02      3.69 o 
  -7   0  11       30.88       27.89      2.95 o 
  -6   0  11        8.27        7.73      1.78 o 
  -5   0  11       25.15       21.10      2.63 o 
  -4   0  11        2.27        2.26      1.87 o 
  -3   0  11        7.83        8.31      1.85 o 
  -2   0  11        0.04        1.71      1.14 o 
  -1   0  11        9.71        8.81      1.51 o 
   0   0  11       14.49       11.40      2.00 o 
   1   0  11        7.84        7.46      1.60 o 
   2   0  11       79.08       80.77      8.74 o 
   3   0  11       60.26       51.12      3.98 o 
  -8   1  11        0.00        2.88      2.54 o 
  -7   1  11       13.05       12.37      1.87 o 
  -6   1  11       69.51       61.55      3.20 o 
  -5   1  11      122.90      116.80      6.01 o 
  -4   1  11      138.99      154.00      6.44 o 
  -3   1  11       83.04       77.71      5.13 o 
  -2   1  11       70.20       65.82      4.36 o 
  -1   1  11        0.14        0.38      1.72 o 
   0   1  11        6.32        2.59      1.55 o 
   1   1  11       41.16       43.74      3.54 o 
   2   1  11        9.88       10.34      2.01 o 
  -8   2  11       27.27       31.79      4.83 o 
  -7   2  11       65.05       59.64      3.33 o 
  -6   2  11      127.14      143.73      4.61 o 
  -5   2  11       74.79       75.61      4.29 o 
  -4   2  11      199.82      222.44      5.62 o 
  -3   2  11       63.81       58.22      8.98 o 
  -2   2  11       26.05       26.68      2.63 o 
  -1   2  11        6.66        5.21      1.26 o 
   0   2  11        0.23        0.23      0.92 o 
   1   2  11        6.32        4.26      2.12 o 
  -8   3  11        1.87        3.41      1.53 o 
  -7   3  11        4.92        4.23      2.16 o 
  -6   3  11       13.12       13.60      2.01 o 
  -5   3  11       15.20       16.70      2.08 o 
  -4   3  11        7.23        5.50      1.56 o 
  -3   3  11       10.42        9.87      1.97 o 
  -2   3  11        3.58        7.13      1.41 o 
  -1   3  11        0.15        1.56      0.88 o 
   0   3  11       15.69       18.98      2.46 o 
  -7   4  11        1.94        0.33      1.06 o 
  -6   4  11        1.48        0.24      1.06 o 
  -5   4  11        0.00       -0.11      1.09 o 
  -4   4  11       15.08       13.55      2.04 o 
  -3   4  11       40.48       36.03      3.83 o 
  -2   4  11       24.01       17.82      2.77 o 
  -1   4  11      132.15      134.59      5.89 o 
  -5   5  11        3.09        5.11      1.23 o 
  -4   5  11        3.14        3.51      1.24 o 
  -3   5  11       47.87       55.26      7.92 o 
  -2  -7  12        0.01       -1.27      1.50 o 
  -1  -7  12        0.04        0.41      1.59 o 
   0  -7  12        0.87        1.82      1.82 o 
  -3  -6  12        0.00        1.08      1.68 o 
  -2  -6  12        0.11        0.10      1.73 o 
  -1  -6  12       12.70        9.42      2.99 o 
   1  -6  12        2.67        2.62      1.75 o 
  -5  -5  12        3.59        4.19      1.47 o 
  -4  -5  12       20.58       16.32      1.94 o 
  -3  -5  12       47.78       47.94      2.83 o 
  -2  -5  12       78.74       81.70      4.77 o 
  -1  -5  12       71.71       49.92      9.85 o 
   2  -5  12        0.49        3.40      2.32 o 
  -6  -4  12        9.71        8.96      2.48 o 
  -5  -4  12       46.48       49.33      3.09 o 
  -4  -4  12       68.81       74.97      3.30 o 
  -3  -4  12       79.05       81.76      6.03 o 
  -2  -4  12      120.05      124.33      4.22 o 
  -1  -4  12       33.36       34.36      9.16 o 
   0  -4  12        6.43        6.61      2.19 o 
   1  -4  12       11.64       10.46      1.90 o 
   2  -4  12        0.87        1.91      0.96 o 
  -7  -3  12        0.00       -0.40      1.68 o 
  -6  -3  12        4.25        5.90      1.52 o 
  -5  -3  12        2.47        2.38      1.13 o 
  -4  -3  12        1.18        1.56      1.13 o 
  -3  -3  12        7.13        9.20      1.74 o 
  -2  -3  12        2.85        2.11      2.47 o 
  -1  -3  12        3.94        2.94      1.32 o 
   0  -3  12        0.13        0.36      0.84 o 
   1  -3  12        0.73        0.50      1.01 o 
   2  -3  12        0.00        1.18      1.04 o 
  -7  -2  12        6.18        5.99      2.95 o 
  -6  -2  12        0.27        0.45      1.12 o 
  -5  -2  12        2.00        3.61      1.41 o 
  -4  -2  12        1.67        2.60      1.17 o 
  -3  -2  12        0.45        3.27      1.26 o 
  -2  -2  12        0.02        0.28      1.03 o 
  -1  -2  12       74.81       85.18     10.44 o 
   0  -2  12       13.86       13.13      2.01 o 
   1  -2  12       30.75       30.65      3.49 o 
   2  -2  12       32.04       35.40      3.36 o 
  -7  -1  12       29.00       33.03      3.87 o 
  -6  -1  12       22.70       17.67      2.86 o 
  -5  -1  12       10.29        8.46      1.61 o 
  -4  -1  12        4.24        4.96      1.75 o 
  -3  -1  12        3.34        1.96      1.25 o 
  -2  -1  12       28.31       32.68      7.18 o 
  -1  -1  12       57.25       54.32      4.49 o 
   0  -1  12       70.28       68.94      5.10 o 
   1  -1  12       20.28       18.24      2.63 o 
   2  -1  12       37.88       38.87      6.10 o 
  -7   0  12       25.64       19.80      6.64 o 
  -6   0  12        9.66        4.51      1.53 o 
  -5   0  12       21.15       20.46      2.17 o 
  -4   0  12        0.40        0.84      1.19 o 
  -3   0  12        0.64        0.38      2.07 o 
  -2   0  12       24.64       30.99      3.30 o 
  -1   0  12        6.56        3.42      2.23 o 
   0   0  12        8.37       11.08      3.52 o 
   1   0  12       31.04       29.41      4.02 o 
  -7   1  12       12.58       11.17      1.96 o 
  -6   1  12        2.86        2.80      1.42 o 
  -5   1  12        7.36        5.58      2.18 o 
  -4   1  12        0.39        2.00      2.51 o 
  -3   1  12        0.76        2.16      1.85 o 
  -2   1  12       24.61       26.48      3.04 o 
  -1   1  12       31.79       31.42      3.42 o 
   0   1  12        0.55        1.62      1.10 o 
   1   1  12       30.77       36.36      3.64 o 
  -7   2  12        2.77       -0.41      1.34 o 
  -6   2  12        0.06        1.46      1.13 o 
  -5   2  12        3.55        1.76      1.50 o 
  -4   2  12       23.85       20.58      2.22 o 
  -3   2  12       47.76       42.11     10.10 o 
  -2   2  12       23.39       21.20      2.47 o 
  -1   2  12        4.60        5.26      1.96 o 
   0   2  12       21.52       16.74      2.37 o 
  -6   3  12        0.87        0.62      1.14 o 
  -5   3  12       11.00       10.82      1.84 o 
  -4   3  12        0.16        1.59      1.06 o 
  -3   3  12        1.33        0.84      1.49 o 
  -2   3  12        2.39        0.78      0.88 o 
  -1   3  12       31.92       41.68      4.10 o 
  -5   4  12        3.44        3.06      2.13 o 
  -4   4  12        0.00       -0.42      1.14 o 
  -3   4  12        3.49        4.41      1.72 o 
  -4  -5  13        0.02        0.98      1.64 o 
  -3  -5  13       16.21       18.30      3.14 o 
  -2  -5  13        8.32       10.42      2.50 o 
   0  -5  13        0.92        3.63      1.79 o 
  -5  -4  13       15.49       19.29      2.25 o 
  -4  -4  13       21.58       24.07      2.40 o 
  -3  -4  13        5.54        4.50      1.32 o 
  -2  -4  13        1.79        1.17      1.47 o 
  -1  -4  13        0.82        0.35      1.33 o 
   0  -4  13        3.74        1.30      0.85 o 
   1  -4  13        1.20       -0.19      0.92 o 
  -6  -3  13       69.49       81.78      7.73 o 
  -5  -3  13        2.04        4.17      1.39 o 
  -4  -3  13        0.09        1.72      1.11 o 
  -3  -3  13        2.19        2.87      1.90 o 
  -2  -3  13       29.21       30.91      3.31 o 
  -1  -3  13        6.76        6.46      1.62 o 
   0  -3  13        4.79        5.48      1.17 o 
   1  -3  13        0.21        0.67      1.00 o 
  -6  -2  13        2.05        0.93      1.17 o 
  -5  -2  13        0.15        0.43      1.34 o 
  -4  -2  13       10.25       11.44      1.87 o 
  -3  -2  13       19.00       20.76      2.40 o 
  -2  -2  13       29.20       25.47      4.60 o 
  -1  -2  13       13.70       12.94      3.89 o 
   0  -2  13        5.33        3.03      1.08 o 
   1  -2  13        7.31        5.73      1.31 o 
  -6  -1  13        7.66        9.93      1.82 o 
  -5  -1  13       15.60       15.72      1.94 o 
  -4  -1  13       16.31       17.13      3.66 o 
  -3  -1  13      108.31      109.15      4.41 o 
  -2  -1  13       46.45       41.10      4.35 o 
  -1  -1  13       60.60       68.51      9.23 o 
   0  -1  13       20.81       19.66      3.04 o 
  -6   0  13        6.63        6.39      1.76 o 
  -5   0  13       81.69       83.13      4.66 o 
  -4   0  13       52.92       57.04      3.38 o 
  -3   0  13       70.36       71.51      5.29 o 
  -2   0  13       31.79       33.83      3.53 o 
  -1   0  13        3.37        3.21      1.49 o 
   0   0  13        1.67        1.32      2.43 o 
  -6   1  13       10.01        8.37      2.45 o 
  -5   1  13        0.25        1.64      1.77 o 
  -4   1  13       13.46       16.24      2.34 o 
  -3   1  13        1.88        1.21      1.62 o 
  -2   1  13       11.38       15.25      2.48 o 
  -1   1  13       10.08       14.11      2.72 o 
  -5   2  13        0.92        0.26      1.23 o 
  -4   2  13       20.18       27.08      3.49 o 
  -3   2  13        6.53        9.12      1.68 o 
  -2   2  13       35.51       36.49      3.95 o 
  -4  -3  14       11.21        8.19      1.82 o 
  -3  -3  14       40.36       45.42      4.58 o 
  -2  -3  14       26.38       24.34      3.76 o 
  -1  -3  14        0.95        2.06      1.47 o 
  -4  -2  14       70.29       78.53      3.87 o 
  -3  -2  14        2.01        1.66      0.69 o 
  -2  -2  14        4.51        4.66      2.66 o 
  -1  -2  14        7.98        8.49      2.15 o 
  -5  -1  14       10.25       12.93      3.35 o 
  -4  -1  14        0.11        0.26      1.31 o 
  -3  -1  14        0.00        1.70      1.31 o 
  -2  -1  14       16.84       16.46      2.73 o 
  -4   0  14       38.60       34.49      2.94 o 
  -3   0  14       93.82      106.34      4.95 o 
                                                 
